# Supplementary material for: Adrenergic receptor signaling induced by Klf15, a regulator of regeneration enhancer, promotes kidney reconstruction
Source: Proc Natl Acad Sci U S A. 2022 Aug 8;119(33):e2204338119. doi: 10.1073/pnas.2204338119 (PMC9388080; doi:10.1073/pnas.2204338119)
Supplement: Supplementary File [file pnas.2204338119.sd01.csv]

	baseMean	log2FoldChange	lfcSE	stat	pvalue	padj
gene-LOC108713470	0	NA	NA	NA	NA	NA
gene-LOC108709751	0	NA	NA	NA	NA	NA
gene-LOC108709758	0	NA	NA	NA	NA	NA
gene-LOC108697602	0	NA	NA	NA	NA	NA
gene-MGC64513	0	NA	NA	NA	NA	NA
gene-LOC108718455	0	NA	NA	NA	NA	NA
gene-LOC108718454	0	NA	NA	NA	NA	NA
gene-LOC108718457	0	NA	NA	NA	NA	NA
gene-LOC108718451	0	NA	NA	NA	NA	NA
gene-LOC108718450	0	NA	NA	NA	NA	NA
gene-LOC108708002	0	NA	NA	NA	NA	NA
gene-LOC108708000	0	NA	NA	NA	NA	NA
gene-LOC108700259	0	NA	NA	NA	NA	NA
gene-LOC108700781	0	NA	NA	NA	NA	NA
gene-LOC108700786	0	NA	NA	NA	NA	NA
gene-LOC108707913	0	NA	NA	NA	NA	NA
gene-LOC108719492	0	NA	NA	NA	NA	NA
gene-LOC108719493	0	NA	NA	NA	NA	NA
gene-LOC108719496	0	NA	NA	NA	NA	NA
gene-LOC108704523	0	NA	NA	NA	NA	NA
gene-LOC108706096	0	NA	NA	NA	NA	NA
gene-LOC108706095	0	NA	NA	NA	NA	NA
gene-LOC108706092	0	NA	NA	NA	NA	NA
gene-LOC108706093	0	NA	NA	NA	NA	NA
gene-LOC108706091	0	NA	NA	NA	NA	NA
gene-LOC108703254	0	NA	NA	NA	NA	NA
gene-LOC108696094	0	NA	NA	NA	NA	NA
gene-LOC108714716	0	NA	NA	NA	NA	NA
gene-LOC108714714	0	NA	NA	NA	NA	NA
gene-LOC108710666	0	NA	NA	NA	NA	NA
gene-LOC108710664	0	NA	NA	NA	NA	NA
gene-LOC108710665	0	NA	NA	NA	NA	NA
gene-LOC108710662	0	NA	NA	NA	NA	NA
gene-LOC108710663	0	NA	NA	NA	NA	NA
gene-LOC108710660	0	NA	NA	NA	NA	NA
gene-LOC108710661	0	NA	NA	NA	NA	NA
gene-LOC108710669	0	NA	NA	NA	NA	NA
gene-LOC108718848	0	NA	NA	NA	NA	NA
gene-LOC108718844	0	NA	NA	NA	NA	NA
gene-MGC115038	0	NA	NA	NA	NA	NA
gene-LOC108711535	0	NA	NA	NA	NA	NA
gene-LOC108712330	0	NA	NA	NA	NA	NA
gene-LOC108711537	0	NA	NA	NA	NA	NA
gene-LOC108717977	0	NA	NA	NA	NA	NA
gene-LOC108719823	0	NA	NA	NA	NA	NA
gene-LOC108719821	0	NA	NA	NA	NA	NA
gene-LOC108719824	0	NA	NA	NA	NA	NA
gene-LOC108697251	0	NA	NA	NA	NA	NA
gene-LOC108697253	0	NA	NA	NA	NA	NA
gene-LOC108697252	0	NA	NA	NA	NA	NA
gene-LOC108697255	0	NA	NA	NA	NA	NA
gene-LOC108697254	0	NA	NA	NA	NA	NA
gene-LOC108697256	0	NA	NA	NA	NA	NA
gene-LOC108716083	0	NA	NA	NA	NA	NA
gene-LOC108699953	0	NA	NA	NA	NA	NA
gene-sia2.S	0	NA	NA	NA	NA	NA
gene-cbln4.L	0	NA	NA	NA	NA	NA
gene-LOC100189571	0	NA	NA	NA	NA	NA
gene-LOC108716489	0	NA	NA	NA	NA	NA
gene-LOC108717022	0	NA	NA	NA	NA	NA
gene-LOC108717026	0	NA	NA	NA	NA	NA
gene-LOC108695490	0	NA	NA	NA	NA	NA
gene-LOC108695497	0	NA	NA	NA	NA	NA
gene-LOC108704144	0	NA	NA	NA	NA	NA
gene-LOC108704145	0	NA	NA	NA	NA	NA
gene-LOC108704142	0	NA	NA	NA	NA	NA
gene-LOC108704143	0	NA	NA	NA	NA	NA
gene-LOC108704149	0	NA	NA	NA	NA	NA
gene-LOC108710341	0	NA	NA	NA	NA	NA
gene-LOC108710340	0	NA	NA	NA	NA	NA
gene-LOC108710343	0	NA	NA	NA	NA	NA
gene-LOC108710342	0	NA	NA	NA	NA	NA
gene-LOC108710345	0	NA	NA	NA	NA	NA
gene-LOC108710344	0	NA	NA	NA	NA	NA
gene-LOC108710347	0	NA	NA	NA	NA	NA
gene-LOC108710346	0	NA	NA	NA	NA	NA
gene-LOC108710348	0	NA	NA	NA	NA	NA
gene-gpm6a.L	0	NA	NA	NA	NA	NA
gene-LOC108695932	0	NA	NA	NA	NA	NA
gene-LOC108695930	0	NA	NA	NA	NA	NA
gene-LOC108695936	0	NA	NA	NA	NA	NA
gene-LOC108695937	0	NA	NA	NA	NA	NA
gene-LOC108695934	0	NA	NA	NA	NA	NA
gene-LOC108695935	0	NA	NA	NA	NA	NA
gene-LOC108695938	0	NA	NA	NA	NA	NA
gene-LOC108695939	0	NA	NA	NA	NA	NA
gene-xilr2.S	0	NA	NA	NA	NA	NA
gene-LOC108701308	0	NA	NA	NA	NA	NA
gene-LOC108701301	0	NA	NA	NA	NA	NA
gene-LOC108697165	0	NA	NA	NA	NA	NA
gene-LOC108705371	0	NA	NA	NA	NA	NA
gene-LOC108709650	0	NA	NA	NA	NA	NA
gene-ppara.S-2	0	NA	NA	NA	NA	NA
gene-LOC108703433	0	NA	NA	NA	NA	NA
gene-LOC108703432	0	NA	NA	NA	NA	NA
gene-LOC108703435	0	NA	NA	NA	NA	NA
gene-LOC108718394	0	NA	NA	NA	NA	NA
gene-LOC108718393	0	NA	NA	NA	NA	NA
gene-LOC108699582	0	NA	NA	NA	NA	NA
gene-trnam-cau-22	0	NA	NA	NA	NA	NA
gene-LOC108718640	0	NA	NA	NA	NA	NA
gene-LOC108718642	0	NA	NA	NA	NA	NA
gene-prf1.L	0	NA	NA	NA	NA	NA
gene-LOC108702740	0	NA	NA	NA	NA	NA
gene-LOC108702746	0	NA	NA	NA	NA	NA
gene-LOC108702744	0	NA	NA	NA	NA	NA
gene-LOC108719515	0	NA	NA	NA	NA	NA
gene-LOC108714935	0	NA	NA	NA	NA	NA
gene-LOC108714930	0	NA	NA	NA	NA	NA
gene-LOC108714931	0	NA	NA	NA	NA	NA
gene-LOC108714938	0	NA	NA	NA	NA	NA
gene-LOC108714939	0	NA	NA	NA	NA	NA
gene-LOC108697647	0	NA	NA	NA	NA	NA
gene-LOC108697643	0	NA	NA	NA	NA	NA
gene-LOC108706112	0	NA	NA	NA	NA	NA
gene-LOC108706117	0	NA	NA	NA	NA	NA
gene-LOC108712691	0	NA	NA	NA	NA	NA
gene-LOC108712690	0	NA	NA	NA	NA	NA
gene-LOC108712693	0	NA	NA	NA	NA	NA
gene-LOC108712694	0	NA	NA	NA	NA	NA
gene-LOC108714962	0	NA	NA	NA	NA	NA
gene-LOC108699558	0	NA	NA	NA	NA	NA
gene-LOC108699555	0	NA	NA	NA	NA	NA
gene-LOC108699557	0	NA	NA	NA	NA	NA
gene-LOC108699550	0	NA	NA	NA	NA	NA
gene-LOC108699551	0	NA	NA	NA	NA	NA
gene-LOC108699552	0	NA	NA	NA	NA	NA
gene-LOC108696113	0	NA	NA	NA	NA	NA
gene-LOC108696115	0	NA	NA	NA	NA	NA
gene-LOC108696114	0	NA	NA	NA	NA	NA
gene-LOC108698601	0	NA	NA	NA	NA	NA
gene-LOC108710583	0	NA	NA	NA	NA	NA
gene-LOC108710582	0	NA	NA	NA	NA	NA
gene-LOC108710580	0	NA	NA	NA	NA	NA
gene-LOC108710587	0	NA	NA	NA	NA	NA
gene-LOC108710586	0	NA	NA	NA	NA	NA
gene-LOC108710585	0	NA	NA	NA	NA	NA
gene-LOC108710584	0	NA	NA	NA	NA	NA
gene-LOC108710589	0	NA	NA	NA	NA	NA
gene-LOC108714697	0	NA	NA	NA	NA	NA
gene-LOC108714699	0	NA	NA	NA	NA	NA
gene-LOC100496061.L	0	NA	NA	NA	NA	NA
gene-LOC108715254	0	NA	NA	NA	NA	NA
gene-LOC108696934	0	NA	NA	NA	NA	NA
gene-LOC108696933	0	NA	NA	NA	NA	NA
gene-LOC108696932	0	NA	NA	NA	NA	NA
gene-LOC108696931	0	NA	NA	NA	NA	NA
gene-LOC108696939	0	NA	NA	NA	NA	NA
gene-LOC100493020.L	0	NA	NA	NA	NA	NA
gene-LOC108702198	0	NA	NA	NA	NA	NA
gene-LOC733243.S	0	NA	NA	NA	NA	NA
gene-LOC108709490	0	NA	NA	NA	NA	NA
gene-trnai-uau-7	0	NA	NA	NA	NA	NA
gene-LOC108695352	0	NA	NA	NA	NA	NA
gene-LOC108695353	0	NA	NA	NA	NA	NA
gene-LOC108695357	0	NA	NA	NA	NA	NA
gene-LOC108706367	0	NA	NA	NA	NA	NA
gene-LOC108706368	0	NA	NA	NA	NA	NA
gene-LOC108706369	0	NA	NA	NA	NA	NA
gene-LOC108708450	0	NA	NA	NA	NA	NA
gene-LOC100036800	0	NA	NA	NA	NA	NA
gene-grin2d.L	0	NA	NA	NA	NA	NA
gene-trnar-ucu-34	0	NA	NA	NA	NA	NA
gene-trnar-ucu-35	0	NA	NA	NA	NA	NA
gene-trnar-ucu-36	0	NA	NA	NA	NA	NA
gene-trnar-ucu-37	0	NA	NA	NA	NA	NA
gene-trnar-ucu-30	0	NA	NA	NA	NA	NA
gene-trnar-ucu-31	0	NA	NA	NA	NA	NA
gene-trnar-ucu-32	0	NA	NA	NA	NA	NA
gene-trnar-ucu-33	0	NA	NA	NA	NA	NA
gene-ghrl	0	NA	NA	NA	NA	NA
gene-trnar-ucu-38	0	NA	NA	NA	NA	NA
gene-LOC108713639	0	NA	NA	NA	NA	NA
gene-LOC108713636	0	NA	NA	NA	NA	NA
gene-LOC108713631	0	NA	NA	NA	NA	NA
gene-LOC108713632	0	NA	NA	NA	NA	NA
gene-LOC108713633	0	NA	NA	NA	NA	NA
gene-LOC108708987	0	NA	NA	NA	NA	NA
gene-LOC108708984	0	NA	NA	NA	NA	NA
gene-LOC108708985	0	NA	NA	NA	NA	NA
gene-LOC108708982	0	NA	NA	NA	NA	NA
gene-LOC108708983	0	NA	NA	NA	NA	NA
gene-LOC108708980	0	NA	NA	NA	NA	NA
gene-LOC108708989	0	NA	NA	NA	NA	NA
gene-LOC108696726	0	NA	NA	NA	NA	NA
gene-LOC108702379	0	NA	NA	NA	NA	NA
gene-LOC108702373	0	NA	NA	NA	NA	NA
gene-LOC108702372	0	NA	NA	NA	NA	NA
gene-LOC108702371	0	NA	NA	NA	NA	NA
gene-LOC108702370	0	NA	NA	NA	NA	NA
gene-LOC108696724	0	NA	NA	NA	NA	NA
gene-LOC108702374	0	NA	NA	NA	NA	NA
gene-LOC108706460	0	NA	NA	NA	NA	NA
gene-LOC108696542	0	NA	NA	NA	NA	NA
gene-LOC108709637	0	NA	NA	NA	NA	NA
gene-LOC108697231	0	NA	NA	NA	NA	NA
gene-ifit1	0	NA	NA	NA	NA	NA
gene-LOC108709634	0	NA	NA	NA	NA	NA
gene-LOC108718561	0	NA	NA	NA	NA	NA
gene-LOC108718560	0	NA	NA	NA	NA	NA
gene-LOC108718562	0	NA	NA	NA	NA	NA
gene-LOC108718565	0	NA	NA	NA	NA	NA
gene-LOC108718564	0	NA	NA	NA	NA	NA
gene-LOC108718567	0	NA	NA	NA	NA	NA
gene-LOC108718566	0	NA	NA	NA	NA	NA
gene-LOC108718569	0	NA	NA	NA	NA	NA
gene-LOC108718568	0	NA	NA	NA	NA	NA
gene-LOC108696488	0	NA	NA	NA	NA	NA
gene-LOC108696485	0	NA	NA	NA	NA	NA
gene-LOC108696480	0	NA	NA	NA	NA	NA
gene-LOC108712222	0	NA	NA	NA	NA	NA
gene-LOC108701949	0	NA	NA	NA	NA	NA
gene-LOC108701945	0	NA	NA	NA	NA	NA
gene-LOC108701947	0	NA	NA	NA	NA	NA
gene-LOC108701946	0	NA	NA	NA	NA	NA
gene-LOC108701941	0	NA	NA	NA	NA	NA
gene-LOC108701940	0	NA	NA	NA	NA	NA
gene-LOC108701942	0	NA	NA	NA	NA	NA
gene-LOC108707471	0	NA	NA	NA	NA	NA
gene-LOC108707476	0	NA	NA	NA	NA	NA
gene-LOC108707478	0	NA	NA	NA	NA	NA
gene-LOC108697112	0	NA	NA	NA	NA	NA
gene-LOC108713574	0	NA	NA	NA	NA	NA
gene-LOC108713573	0	NA	NA	NA	NA	NA
gene-LOC108713572	0	NA	NA	NA	NA	NA
gene-LOC108713571	0	NA	NA	NA	NA	NA
gene-LOC108713570	0	NA	NA	NA	NA	NA
gene-LOC108713578	0	NA	NA	NA	NA	NA
gene-LOC108699452	0	NA	NA	NA	NA	NA
gene-LOC108699454	0	NA	NA	NA	NA	NA
gene-trnap-ugg-16	0	NA	NA	NA	NA	NA
gene-LOC108710175	0	NA	NA	NA	NA	NA
gene-LOC108696301	0	NA	NA	NA	NA	NA
gene-LOC108696302	0	NA	NA	NA	NA	NA
gene-LOC108696303	0	NA	NA	NA	NA	NA
gene-LOC108696307	0	NA	NA	NA	NA	NA
gene-LOC446916	0	NA	NA	NA	NA	NA
gene-LOC108698416	0	NA	NA	NA	NA	NA
gene-LOC108698417	0	NA	NA	NA	NA	NA
gene-LOC108698415	0	NA	NA	NA	NA	NA
gene-LOC108698410	0	NA	NA	NA	NA	NA
gene-LOC108711226	0	NA	NA	NA	NA	NA
gene-enpp7.L	0	NA	NA	NA	NA	NA
gene-LOC108717688	0	NA	NA	NA	NA	NA
gene-LOC108717685	0	NA	NA	NA	NA	NA
gene-LOC108695769	0	NA	NA	NA	NA	NA
gene-LOC108695763	0	NA	NA	NA	NA	NA
gene-LOC108695761	0	NA	NA	NA	NA	NA
gene-LOC108695760	0	NA	NA	NA	NA	NA
gene-LOC108695766	0	NA	NA	NA	NA	NA
gene-LOC108695764	0	NA	NA	NA	NA	NA
gene-LOC108714083	0	NA	NA	NA	NA	NA
gene-LOC108714080	0	NA	NA	NA	NA	NA
gene-LOC108714081	0	NA	NA	NA	NA	NA
gene-LOC108714084	0	NA	NA	NA	NA	NA
gene-LOC108714085	0	NA	NA	NA	NA	NA
gene-LOC108710793	0	NA	NA	NA	NA	NA
gene-LOC108710797	0	NA	NA	NA	NA	NA
gene-LOC108710798	0	NA	NA	NA	NA	NA
gene-LOC108697941	0	NA	NA	NA	NA	NA
gene-LOC108697942	0	NA	NA	NA	NA	NA
gene-LOC108697945	0	NA	NA	NA	NA	NA
gene-LOC108716794	0	NA	NA	NA	NA	NA
gene-LOC108716797	0	NA	NA	NA	NA	NA
gene-pde6b.L	0	NA	NA	NA	NA	NA
gene-LOC108716247	0	NA	NA	NA	NA	NA
gene-LOC108716244	0	NA	NA	NA	NA	NA
gene-LOC108716245	0	NA	NA	NA	NA	NA
gene-LOC108716242	0	NA	NA	NA	NA	NA
gene-LOC108716243	0	NA	NA	NA	NA	NA
gene-LOC108716240	0	NA	NA	NA	NA	NA
gene-LOC108716241	0	NA	NA	NA	NA	NA
gene-LOC108718056	0	NA	NA	NA	NA	NA
gene-LOC108713437	0	NA	NA	NA	NA	NA
gene-birc5.1.S	0	NA	NA	NA	NA	NA
gene-LOC108705629	0	NA	NA	NA	NA	NA
gene-LOC108709869	0	NA	NA	NA	NA	NA
gene-trnag-ccc-20	0	NA	NA	NA	NA	NA
gene-LOC108709138	0	NA	NA	NA	NA	NA
gene-LOC108709130	0	NA	NA	NA	NA	NA
gene-LOC108709131	0	NA	NA	NA	NA	NA
gene-LOC108709132	0	NA	NA	NA	NA	NA
gene-LOC108709133	0	NA	NA	NA	NA	NA
gene-LOC108709134	0	NA	NA	NA	NA	NA
gene-LOC108709135	0	NA	NA	NA	NA	NA
gene-LOC108709136	0	NA	NA	NA	NA	NA
gene-LOC108709137	0	NA	NA	NA	NA	NA
gene-LOC108702950	0	NA	NA	NA	NA	NA
gene-LOC108702955	0	NA	NA	NA	NA	NA
gene-LOC108704075	0	NA	NA	NA	NA	NA
gene-LOC108719764	0	NA	NA	NA	NA	NA
gene-LOC108719766	0	NA	NA	NA	NA	NA
gene-LOC108719761	0	NA	NA	NA	NA	NA
gene-LOC108719763	0	NA	NA	NA	NA	NA
gene-l14-A	0	NA	NA	NA	NA	NA
gene-LOC108703702	0	NA	NA	NA	NA	NA
gene-LOC108707674	0	NA	NA	NA	NA	NA
gene-LOC108707677	0	NA	NA	NA	NA	NA
gene-LOC108707670	0	NA	NA	NA	NA	NA
gene-LOC108707673	0	NA	NA	NA	NA	NA
gene-LOC108707672	0	NA	NA	NA	NA	NA
gene-LOC108713776	0	NA	NA	NA	NA	NA
gene-LOC108707557	0	NA	NA	NA	NA	NA
gene-LOC108700940	0	NA	NA	NA	NA	NA
gene-gcg.L	0	NA	NA	NA	NA	NA
gene-LOC108714478	0	NA	NA	NA	NA	NA
gene-LOC108698258	0	NA	NA	NA	NA	NA
gene-LOC108698259	0	NA	NA	NA	NA	NA
gene-LOC108704911	0	NA	NA	NA	NA	NA
gene-LOC108704910	0	NA	NA	NA	NA	NA
gene-gdf3.S	0	NA	NA	NA	NA	NA
gene-LOC108704918	0	NA	NA	NA	NA	NA
gene-LOC108718206	0	NA	NA	NA	NA	NA
gene-LOC108718153	0	NA	NA	NA	NA	NA
gene-LOC108696569	0	NA	NA	NA	NA	NA
gene-LOC108696562	0	NA	NA	NA	NA	NA
gene-LOC108696564	0	NA	NA	NA	NA	NA
gene-LOC108713986	0	NA	NA	NA	NA	NA
gene-LOC108713987	0	NA	NA	NA	NA	NA
gene-LOC108720049	0	NA	NA	NA	NA	NA
gene-LOC108720048	0	NA	NA	NA	NA	NA
gene-LOC108698387	0	NA	NA	NA	NA	NA
gene-LOC108720041	0	NA	NA	NA	NA	NA
gene-LOC108720047	0	NA	NA	NA	NA	NA
gene-krt2l.L	0	NA	NA	NA	NA	NA
gene-LOC108714514	0	NA	NA	NA	NA	NA
gene-LOC108714515	0	NA	NA	NA	NA	NA
gene-LOC108704521	0	NA	NA	NA	NA	NA
gene-LOC108699641	0	NA	NA	NA	NA	NA
gene-LOC108699646	0	NA	NA	NA	NA	NA
gene-LOC108716859	0	NA	NA	NA	NA	NA
gene-LOC108719828	0	NA	NA	NA	NA	NA
gene-LOC108717725	0	NA	NA	NA	NA	NA
gene-LOC108711079	0	NA	NA	NA	NA	NA
gene-LOC108716089	0	NA	NA	NA	NA	NA
gene-LOC108697258	0	NA	NA	NA	NA	NA
gene-LOC108703925	0	NA	NA	NA	NA	NA
gene-LOC108703924	0	NA	NA	NA	NA	NA
gene-LOC108703928	0	NA	NA	NA	NA	NA
gene-LOC108718316	0	NA	NA	NA	NA	NA
gene-LOC108705512	0	NA	NA	NA	NA	NA
gene-LOC108705516	0	NA	NA	NA	NA	NA
gene-LOC108705517	0	NA	NA	NA	NA	NA
gene-LOC108705515	0	NA	NA	NA	NA	NA
gene-LOC108705518	0	NA	NA	NA	NA	NA
gene-LOC108719048	0	NA	NA	NA	NA	NA
gene-LOC108705264	0	NA	NA	NA	NA	NA
gene-LOC108719598	0	NA	NA	NA	NA	NA
gene-LOC108719597	0	NA	NA	NA	NA	NA
gene-LOC108719596	0	NA	NA	NA	NA	NA
gene-LOC108719595	0	NA	NA	NA	NA	NA
gene-LOC108719592	0	NA	NA	NA	NA	NA
gene-LOC108708295	0	NA	NA	NA	NA	NA
gene-LOC108708292	0	NA	NA	NA	NA	NA
gene-LOC108712616	0	NA	NA	NA	NA	NA
gene-cnr1.S	0	NA	NA	NA	NA	NA
gene-LOC108706199	0	NA	NA	NA	NA	NA
gene-LOC108706193	0	NA	NA	NA	NA	NA
gene-LOC108706192	0	NA	NA	NA	NA	NA
gene-LOC108706191	0	NA	NA	NA	NA	NA
gene-LOC108702247	0	NA	NA	NA	NA	NA
gene-LOC108702246	0	NA	NA	NA	NA	NA
gene-LOC108702245	0	NA	NA	NA	NA	NA
gene-LOC108702244	0	NA	NA	NA	NA	NA
gene-LOC108702241	0	NA	NA	NA	NA	NA
gene-LOC108702248	0	NA	NA	NA	NA	NA
gene-LOC108714614	0	NA	NA	NA	NA	NA
gene-LOC108699330	0	NA	NA	NA	NA	NA
gene-LOC108699333	0	NA	NA	NA	NA	NA
gene-LOC108699334	0	NA	NA	NA	NA	NA
gene-MGC84386	0	NA	NA	NA	NA	NA
gene-LOC108710502	0	NA	NA	NA	NA	NA
gene-LOC108710501	0	NA	NA	NA	NA	NA
gene-LOC108710507	0	NA	NA	NA	NA	NA
gene-LOC108710506	0	NA	NA	NA	NA	NA
gene-LOC108710505	0	NA	NA	NA	NA	NA
gene-LOC108710504	0	NA	NA	NA	NA	NA
gene-LOC108702338	0	NA	NA	NA	NA	NA
gene-spire1.L	0	NA	NA	NA	NA	NA
gene-arl2bp.L-2	0	NA	NA	NA	NA	NA
gene-LOC108706035	0	NA	NA	NA	NA	NA
gene-cyp2c8.2.L	0	NA	NA	NA	NA	NA
gene-LOC108718051	0	NA	NA	NA	NA	NA
gene-LOC108718053	0	NA	NA	NA	NA	NA
gene-LOC108718054	0	NA	NA	NA	NA	NA
gene-LOC108719906	0	NA	NA	NA	NA	NA
gene-LOC108719908	0	NA	NA	NA	NA	NA
gene-LOC108712934	0	NA	NA	NA	NA	NA
gene-LOC108712937	0	NA	NA	NA	NA	NA
gene-prom2.L	0	NA	NA	NA	NA	NA
gene-foxh1.2.L	0	NA	NA	NA	NA	NA
gene-LOC108706039	0	NA	NA	NA	NA	NA
gene-LOC108698818	0	NA	NA	NA	NA	NA
gene-LOC108709415	0	NA	NA	NA	NA	NA
gene-LOC108704625	0	NA	NA	NA	NA	NA
gene-LOC108710262	0	NA	NA	NA	NA	NA
gene-LOC108710263	0	NA	NA	NA	NA	NA
gene-LOC108710261	0	NA	NA	NA	NA	NA
gene-LOC108710266	0	NA	NA	NA	NA	NA
gene-LOC108710265	0	NA	NA	NA	NA	NA
gene-LOC108710269	0	NA	NA	NA	NA	NA
gene-tnf.L	0	NA	NA	NA	NA	NA
gene-adh4	0	NA	NA	NA	NA	NA
gene-MGC115120	0	NA	NA	NA	NA	NA
gene-LOC108695876	0	NA	NA	NA	NA	NA
gene-LOC108695875	0	NA	NA	NA	NA	NA
gene-LOC108695874	0	NA	NA	NA	NA	NA
gene-LOC108695873	0	NA	NA	NA	NA	NA
gene-LOC108695872	0	NA	NA	NA	NA	NA
gene-LOC108695871	0	NA	NA	NA	NA	NA
gene-LOC108695870	0	NA	NA	NA	NA	NA
gene-LOC108695879	0	NA	NA	NA	NA	NA
gene-LOC108695878	0	NA	NA	NA	NA	NA
gene-pvalb.S	0	NA	NA	NA	NA	NA
gene-LOC108700875	0	NA	NA	NA	NA	NA
gene-LOC108696630	0	NA	NA	NA	NA	NA
gene-LOC108705233	0	NA	NA	NA	NA	NA
gene-LOC108709991	0	NA	NA	NA	NA	NA
gene-LOC108704542	0	NA	NA	NA	NA	NA
gene-LOC108704543	0	NA	NA	NA	NA	NA
gene-LOC108704540	0	NA	NA	NA	NA	NA
gene-LOC108704546	0	NA	NA	NA	NA	NA
gene-LOC108704547	0	NA	NA	NA	NA	NA
gene-LOC108718297	0	NA	NA	NA	NA	NA
gene-LOC108708342	0	NA	NA	NA	NA	NA
gene-LOC108707131	0	NA	NA	NA	NA	NA
gene-ugt3a2.L	0	NA	NA	NA	NA	NA
gene-LOC108707134	0	NA	NA	NA	NA	NA
gene-LOC108703887	0	NA	NA	NA	NA	NA
gene-LOC108719659	0	NA	NA	NA	NA	NA
gene-LOC108719650	0	NA	NA	NA	NA	NA
gene-LOC108719655	0	NA	NA	NA	NA	NA
gene-LOC108719656	0	NA	NA	NA	NA	NA
gene-LOC108719657	0	NA	NA	NA	NA	NA
gene-LOC108707166	0	NA	NA	NA	NA	NA
gene-krt14.L	0	NA	NA	NA	NA	NA
gene-LOC108697123	0	NA	NA	NA	NA	NA
gene-LOC108697121	0	NA	NA	NA	NA	NA
gene-LOC108697126	0	NA	NA	NA	NA	NA
gene-LOC108697125	0	NA	NA	NA	NA	NA
gene-LOC108697124	0	NA	NA	NA	NA	NA
gene-LOC108700676	0	NA	NA	NA	NA	NA
gene-LOC108700677	0	NA	NA	NA	NA	NA
gene-LOC108700670	0	NA	NA	NA	NA	NA
gene-LOC108700678	0	NA	NA	NA	NA	NA
gene-LOC108700679	0	NA	NA	NA	NA	NA
gene-LOC108706788	0	NA	NA	NA	NA	NA
gene-LOC108706787	0	NA	NA	NA	NA	NA
gene-LOC108706785	0	NA	NA	NA	NA	NA
gene-LOC108703090	0	NA	NA	NA	NA	NA
gene-LOC108703092	0	NA	NA	NA	NA	NA
gene-LOC108703095	0	NA	NA	NA	NA	NA
gene-LOC108712408	0	NA	NA	NA	NA	NA
gene-LOC108707785	0	NA	NA	NA	NA	NA
gene-LOC108707787	0	NA	NA	NA	NA	NA
gene-LOC108712404	0	NA	NA	NA	NA	NA
gene-LOC108701787	0	NA	NA	NA	NA	NA
gene-LOC108701786	0	NA	NA	NA	NA	NA
gene-LOC108701785	0	NA	NA	NA	NA	NA
gene-LOC108701784	0	NA	NA	NA	NA	NA
gene-LOC108701783	0	NA	NA	NA	NA	NA
gene-LOC108701782	0	NA	NA	NA	NA	NA
gene-LOC108701788	0	NA	NA	NA	NA	NA
gene-LOC108715835	0	NA	NA	NA	NA	NA
gene-LOC108696658	0	NA	NA	NA	NA	NA
gene-LOC108696659	0	NA	NA	NA	NA	NA
gene-LOC108696651	0	NA	NA	NA	NA	NA
gene-LOC108713378	0	NA	NA	NA	NA	NA
gene-LOC108696380	0	NA	NA	NA	NA	NA
gene-LOC108696383	0	NA	NA	NA	NA	NA
gene-LOC108696386	0	NA	NA	NA	NA	NA
gene-LOC108696387	0	NA	NA	NA	NA	NA
gene-LOC108717574	0	NA	NA	NA	NA	NA
gene-trnay-gua-27	0	NA	NA	NA	NA	NA
gene-trnay-gua-24	0	NA	NA	NA	NA	NA
gene-trnay-gua-25	0	NA	NA	NA	NA	NA
gene-trnay-gua-22	0	NA	NA	NA	NA	NA
gene-trnay-gua-23	0	NA	NA	NA	NA	NA
gene-trnay-gua-20	0	NA	NA	NA	NA	NA
gene-trnay-gua-21	0	NA	NA	NA	NA	NA
gene-trnay-gua-28	0	NA	NA	NA	NA	NA
gene-LOC108698760	0	NA	NA	NA	NA	NA
gene-LOC108709585	0	NA	NA	NA	NA	NA
gene-LOC108710714	0	NA	NA	NA	NA	NA
gene-LOC108698494	0	NA	NA	NA	NA	NA
gene-LOC108698490	0	NA	NA	NA	NA	NA
gene-LOC108714006	0	NA	NA	NA	NA	NA
gene-LOC108716719	0	NA	NA	NA	NA	NA
gene-LOC108712871	0	NA	NA	NA	NA	NA
gene-LOC108712878	0	NA	NA	NA	NA	NA
gene-LOC108715063	0	NA	NA	NA	NA	NA
gene-LOC108715067	0	NA	NA	NA	NA	NA
gene-LOC108715064	0	NA	NA	NA	NA	NA
gene-LOC108715068	0	NA	NA	NA	NA	NA
gene-LOC108707647	0	NA	NA	NA	NA	NA
gene-LOC108716162	0	NA	NA	NA	NA	NA
gene-LOC108716161	0	NA	NA	NA	NA	NA
gene-epm2a.L	0	NA	NA	NA	NA	NA
gene-LOC108705786	0	NA	NA	NA	NA	NA
gene-LOC108704784	0	NA	NA	NA	NA	NA
gene-LOC108704785	0	NA	NA	NA	NA	NA
gene-LOC108704786	0	NA	NA	NA	NA	NA
gene-LOC108704787	0	NA	NA	NA	NA	NA
gene-LOC108704780	0	NA	NA	NA	NA	NA
gene-LOC108704781	0	NA	NA	NA	NA	NA
gene-LOC108704782	0	NA	NA	NA	NA	NA
gene-LOC108704783	0	NA	NA	NA	NA	NA
gene-LOC108704788	0	NA	NA	NA	NA	NA
gene-LOC108695257	0	NA	NA	NA	NA	NA
gene-LOC108695255	0	NA	NA	NA	NA	NA
gene-LOC108695250	0	NA	NA	NA	NA	NA
gene-tdgf1.1.L	0	NA	NA	NA	NA	NA
gene-lhb.L	0	NA	NA	NA	NA	NA
gene-LOC108708661	0	NA	NA	NA	NA	NA
gene-LOC108708666	0	NA	NA	NA	NA	NA
gene-LOC108702438	0	NA	NA	NA	NA	NA
gene-LOC108702439	0	NA	NA	NA	NA	NA
gene-LOC108702436	0	NA	NA	NA	NA	NA
gene-LOC108702430	0	NA	NA	NA	NA	NA
gene-LOC108702431	0	NA	NA	NA	NA	NA
gene-LOC108702432	0	NA	NA	NA	NA	NA
gene-LOC108706546	0	NA	NA	NA	NA	NA
gene-LOC108706540	0	NA	NA	NA	NA	NA
gene-LOC108706541	0	NA	NA	NA	NA	NA
gene-tbpl2.L	0	NA	NA	NA	NA	NA
gene-LOC100127254	0	NA	NA	NA	NA	NA
gene-LOC108701019	0	NA	NA	NA	NA	NA
gene-LOC108701017	0	NA	NA	NA	NA	NA
gene-LOC108712261	0	NA	NA	NA	NA	NA
gene-LOC108712262	0	NA	NA	NA	NA	NA
gene-trhr2.S	0	NA	NA	NA	NA	NA
gene-LOC108704999	0	NA	NA	NA	NA	NA
gene-LOC108704992	0	NA	NA	NA	NA	NA
gene-LOC108699320	0	NA	NA	NA	NA	NA
gene-LOC108706846	0	NA	NA	NA	NA	NA
gene-LOC108701200	0	NA	NA	NA	NA	NA
gene-LOC108717524	0	NA	NA	NA	NA	NA
gene-LOC108718487	0	NA	NA	NA	NA	NA
gene-LOC108718488	0	NA	NA	NA	NA	NA
gene-LOC108718489	0	NA	NA	NA	NA	NA
gene-LOC108696876	0	NA	NA	NA	NA	NA
gene-LOC108696877	0	NA	NA	NA	NA	NA
gene-LOC108696874	0	NA	NA	NA	NA	NA
gene-LOC108703501	0	NA	NA	NA	NA	NA
gene-LOC108703500	0	NA	NA	NA	NA	NA
gene-LOC108718739	0	NA	NA	NA	NA	NA
gene-LOC108707089	0	NA	NA	NA	NA	NA
gene-LOC108701868	0	NA	NA	NA	NA	NA
gene-LOC108701866	0	NA	NA	NA	NA	NA
gene-LOC108701867	0	NA	NA	NA	NA	NA
gene-LOC108701864	0	NA	NA	NA	NA	NA
gene-LOC108701865	0	NA	NA	NA	NA	NA
gene-LOC108701860	0	NA	NA	NA	NA	NA
gene-LOC108715339	0	NA	NA	NA	NA	NA
gene-LOC108708502	0	NA	NA	NA	NA	NA
gene-LOC108708503	0	NA	NA	NA	NA	NA
gene-LOC108707331	0	NA	NA	NA	NA	NA
gene-LOC108708508	0	NA	NA	NA	NA	NA
gene-LOC108709025	0	NA	NA	NA	NA	NA
gene-LOC108697083	0	NA	NA	NA	NA	NA
gene-LOC108719522	0	NA	NA	NA	NA	NA
gene-fut9.S	0	NA	NA	NA	NA	NA
gene-LOC108706068	0	NA	NA	NA	NA	NA
gene-LOC108714599	0	NA	NA	NA	NA	NA
gene-mixer.S	0	NA	NA	NA	NA	NA
gene-LOC108707517	0	NA	NA	NA	NA	NA
gene-LOC108707510	0	NA	NA	NA	NA	NA
gene-LOC108707513	0	NA	NA	NA	NA	NA
gene-LOC108715641	0	NA	NA	NA	NA	NA
gene-LOC108698511	0	NA	NA	NA	NA	NA
gene-LOC108695648	0	NA	NA	NA	NA	NA
gene-LOC108695649	0	NA	NA	NA	NA	NA
gene-LOC108695644	0	NA	NA	NA	NA	NA
gene-LOC108695645	0	NA	NA	NA	NA	NA
gene-LOC108695646	0	NA	NA	NA	NA	NA
gene-LOC108695647	0	NA	NA	NA	NA	NA
gene-LOC108695640	0	NA	NA	NA	NA	NA
gene-LOC108695641	0	NA	NA	NA	NA	NA
gene-LOC108695642	0	NA	NA	NA	NA	NA
gene-LOC108695643	0	NA	NA	NA	NA	NA
gene-LOC108710698	0	NA	NA	NA	NA	NA
gene-LOC108716695	0	NA	NA	NA	NA	NA
gene-LOC108716694	0	NA	NA	NA	NA	NA
gene-LOC108716691	0	NA	NA	NA	NA	NA
gene-LOC108714277	0	NA	NA	NA	NA	NA
gene-LOC108714273	0	NA	NA	NA	NA	NA
gene-LOC108710967	0	NA	NA	NA	NA	NA
gene-LOC108710966	0	NA	NA	NA	NA	NA
gene-LOC108716521	0	NA	NA	NA	NA	NA
gene-LOC108716520	0	NA	NA	NA	NA	NA
gene-LOC108717863	0	NA	NA	NA	NA	NA
gene-LOC100137681	0	NA	NA	NA	NA	NA
gene-LOC108710503	0	NA	NA	NA	NA	NA
gene-LOC108711277	0	NA	NA	NA	NA	NA
gene-LOC108711270	0	NA	NA	NA	NA	NA
gene-LOC108705598	0	NA	NA	NA	NA	NA
gene-LOC108709079	0	NA	NA	NA	NA	NA
gene-LOC108705593	0	NA	NA	NA	NA	NA
gene-LOC108705590	0	NA	NA	NA	NA	NA
gene-LOC108709071	0	NA	NA	NA	NA	NA
gene-LOC108709070	0	NA	NA	NA	NA	NA
gene-LOC108709073	0	NA	NA	NA	NA	NA
gene-LOC108706641	0	NA	NA	NA	NA	NA
gene-LOC108697919	0	NA	NA	NA	NA	NA
gene-LOC108697917	0	NA	NA	NA	NA	NA
gene-LOC108713149	0	NA	NA	NA	NA	NA
gene-LOC108697913	0	NA	NA	NA	NA	NA
gene-LOC108704242	0	NA	NA	NA	NA	NA
gene-LOC108707537	0	NA	NA	NA	NA	NA
gene-LOC108707535	0	NA	NA	NA	NA	NA
gene-LOC108707531	0	NA	NA	NA	NA	NA
gene-celf4.L	0	NA	NA	NA	NA	NA
gene-cga.L	0	NA	NA	NA	NA	NA
gene-cela1	0	NA	NA	NA	NA	NA
gene-LOC108706666	0	NA	NA	NA	NA	NA
gene-LOC108713120	0	NA	NA	NA	NA	NA
gene-LOC108713125	0	NA	NA	NA	NA	NA
gene-LOC108713126	0	NA	NA	NA	NA	NA
gene-LOC108702576	0	NA	NA	NA	NA	NA
gene-trnar-ccu-16	0	NA	NA	NA	NA	NA
gene-LOC108706459	0	NA	NA	NA	NA	NA
gene-elmod1.S	0	NA	NA	NA	NA	NA
gene-LOC108705923	0	NA	NA	NA	NA	NA
gene-LOC108705921	0	NA	NA	NA	NA	NA
gene-LOC108705929	0	NA	NA	NA	NA	NA
gene-LOC108698060	0	NA	NA	NA	NA	NA
gene-LOC108719988	0	NA	NA	NA	NA	NA
gene-LOC108719985	0	NA	NA	NA	NA	NA
gene-LOC108719986	0	NA	NA	NA	NA	NA
gene-LOC108719987	0	NA	NA	NA	NA	NA
gene-LOC108719980	0	NA	NA	NA	NA	NA
gene-LOC108715387	0	NA	NA	NA	NA	NA
gene-LOC108700155	0	NA	NA	NA	NA	NA
gene-LOC108716324	0	NA	NA	NA	NA	NA
gene-LOC108716327	0	NA	NA	NA	NA	NA
gene-LOC108716326	0	NA	NA	NA	NA	NA
gene-LOC108716321	0	NA	NA	NA	NA	NA
gene-LOC108719369	0	NA	NA	NA	NA	NA
gene-MGC84484	0	NA	NA	NA	NA	NA
gene-LOC108719362	0	NA	NA	NA	NA	NA
gene-LOC108715065	0	NA	NA	NA	NA	NA
gene-LOC108707580	0	NA	NA	NA	NA	NA
gene-LOC108707273	0	NA	NA	NA	NA	NA
gene-LOC108712312	0	NA	NA	NA	NA	NA
gene-LOC108712314	0	NA	NA	NA	NA	NA
gene-LOC108712317	0	NA	NA	NA	NA	NA
gene-MGC85357	0	NA	NA	NA	NA	NA
gene-LOC108704421	0	NA	NA	NA	NA	NA
gene-vtga2.L	0	NA	NA	NA	NA	NA
gene-LOC108703431	0	NA	NA	NA	NA	NA
gene-LOC108704429	0	NA	NA	NA	NA	NA
gene-LOC108698899	0	NA	NA	NA	NA	NA
gene-LOC108698897	0	NA	NA	NA	NA	NA
gene-LOC108714417	0	NA	NA	NA	NA	NA
gene-LOC108714416	0	NA	NA	NA	NA	NA
gene-LOC108699073	0	NA	NA	NA	NA	NA
gene-LOC108699072	0	NA	NA	NA	NA	NA
gene-LOC108699071	0	NA	NA	NA	NA	NA
gene-LOC108699070	0	NA	NA	NA	NA	NA
gene-LOC108699077	0	NA	NA	NA	NA	NA
gene-LOC108699076	0	NA	NA	NA	NA	NA
gene-LOC108699075	0	NA	NA	NA	NA	NA
gene-LOC108699074	0	NA	NA	NA	NA	NA
gene-LOC108699079	0	NA	NA	NA	NA	NA
gene-LOC108699078	0	NA	NA	NA	NA	NA
gene-LOC108696073	0	NA	NA	NA	NA	NA
gene-trnas-cga-17	0	NA	NA	NA	NA	NA
gene-LOC108717443	0	NA	NA	NA	NA	NA
gene-LOC108717441	0	NA	NA	NA	NA	NA
gene-MGC82963	0	NA	NA	NA	NA	NA
gene-LOC108698303	0	NA	NA	NA	NA	NA
gene-LOC108698309	0	NA	NA	NA	NA	NA
gene-LOC108711130	0	NA	NA	NA	NA	NA
gene-oprl1.L	0	NA	NA	NA	NA	NA
gene-dcc	0	NA	NA	NA	NA	NA
gene-LOC108704894	0	NA	NA	NA	NA	NA
gene-LOC108704893	0	NA	NA	NA	NA	NA
gene-LOC108705417	0	NA	NA	NA	NA	NA
gene-LOC108705415	0	NA	NA	NA	NA	NA
gene-LOC108705414	0	NA	NA	NA	NA	NA
gene-LOC108705413	0	NA	NA	NA	NA	NA
gene-LOC108705412	0	NA	NA	NA	NA	NA
gene-LOC108705418	0	NA	NA	NA	NA	NA
gene-LOC108702824	0	NA	NA	NA	NA	NA
gene-LOC108719164	0	NA	NA	NA	NA	NA
gene-LOC108719165	0	NA	NA	NA	NA	NA
gene-LOC108700546	0	NA	NA	NA	NA	NA
gene-LOC108700547	0	NA	NA	NA	NA	NA
gene-LOC108700544	0	NA	NA	NA	NA	NA
gene-LOC108700543	0	NA	NA	NA	NA	NA
gene-LOC108708977	0	NA	NA	NA	NA	NA
gene-LOC108708976	0	NA	NA	NA	NA	NA
gene-LOC108708975	0	NA	NA	NA	NA	NA
gene-LOC108708974	0	NA	NA	NA	NA	NA
gene-LOC108708972	0	NA	NA	NA	NA	NA
gene-LOC108708971	0	NA	NA	NA	NA	NA
gene-LOC108708970	0	NA	NA	NA	NA	NA
gene-LOC108707701	0	NA	NA	NA	NA	NA
gene-LOC108707703	0	NA	NA	NA	NA	NA
gene-LOC108707702	0	NA	NA	NA	NA	NA
gene-LOC108707705	0	NA	NA	NA	NA	NA
gene-LOC108707704	0	NA	NA	NA	NA	NA
gene-LOC108708979	0	NA	NA	NA	NA	NA
gene-LOC108712480	0	NA	NA	NA	NA	NA
gene-LOC108712482	0	NA	NA	NA	NA	NA
gene-LOC108712483	0	NA	NA	NA	NA	NA
gene-LOC108712484	0	NA	NA	NA	NA	NA
gene-LOC108712486	0	NA	NA	NA	NA	NA
gene-LOC108712487	0	NA	NA	NA	NA	NA
gene-LOC108706257	0	NA	NA	NA	NA	NA
gene-LOC108706251	0	NA	NA	NA	NA	NA
gene-LOC108701701	0	NA	NA	NA	NA	NA
gene-LOC108713689	0	NA	NA	NA	NA	NA
gene-LOC108713688	0	NA	NA	NA	NA	NA
gene-LOC108713685	0	NA	NA	NA	NA	NA
gene-LOC108713684	0	NA	NA	NA	NA	NA
gene-LOC108713687	0	NA	NA	NA	NA	NA
gene-LOC108713686	0	NA	NA	NA	NA	NA
gene-LOC108713680	0	NA	NA	NA	NA	NA
gene-LOC108714937	0	NA	NA	NA	NA	NA
gene-LOC108702059	0	NA	NA	NA	NA	NA
gene-LOC108702057	0	NA	NA	NA	NA	NA
gene-LOC108702054	0	NA	NA	NA	NA	NA
gene-LOC108702055	0	NA	NA	NA	NA	NA
gene-LOC108718977	0	NA	NA	NA	NA	NA
gene-LOC108718978	0	NA	NA	NA	NA	NA
gene-LOC108718979	0	NA	NA	NA	NA	NA
gene-LOC108700423	0	NA	NA	NA	NA	NA
gene-MGC84396	0	NA	NA	NA	NA	NA
gene-LOC108715358	0	NA	NA	NA	NA	NA
gene-LOC108711447	0	NA	NA	NA	NA	NA
gene-LOC108710518	0	NA	NA	NA	NA	NA
gene-LOC108710519	0	NA	NA	NA	NA	NA
gene-LOC108699349	0	NA	NA	NA	NA	NA
gene-LOC108717848	0	NA	NA	NA	NA	NA
gene-LOC108717841	0	NA	NA	NA	NA	NA
gene-LOC108697369	0	NA	NA	NA	NA	NA
gene-rnf138.S	0	NA	NA	NA	NA	NA
gene-snx31.S	0	NA	NA	NA	NA	NA
gene-LOC108698916	0	NA	NA	NA	NA	NA
gene-LOC108698912	0	NA	NA	NA	NA	NA
gene-LOC108698919	0	NA	NA	NA	NA	NA
gene-LOC108698918	0	NA	NA	NA	NA	NA
gene-LOC108719300	0	NA	NA	NA	NA	NA
gene-LOC108704700	0	NA	NA	NA	NA	NA
gene-levi.S	0	NA	NA	NA	NA	NA
gene-levi.L	0	NA	NA	NA	NA	NA
gene-LOC108710187	0	NA	NA	NA	NA	NA
gene-LOC108710180	0	NA	NA	NA	NA	NA
gene-LOC108710188	0	NA	NA	NA	NA	NA
gene-LOC108716925	0	NA	NA	NA	NA	NA
gene-LOC108716923	0	NA	NA	NA	NA	NA
gene-LOC108716922	0	NA	NA	NA	NA	NA
gene-LOC108710459	0	NA	NA	NA	NA	NA
gene-LOC108710458	0	NA	NA	NA	NA	NA
gene-LOC108710454	0	NA	NA	NA	NA	NA
gene-LOC108710457	0	NA	NA	NA	NA	NA
gene-LOC108710456	0	NA	NA	NA	NA	NA
gene-LOC108710451	0	NA	NA	NA	NA	NA
gene-LOC108710450	0	NA	NA	NA	NA	NA
gene-LOC108710453	0	NA	NA	NA	NA	NA
gene-LOC108710452	0	NA	NA	NA	NA	NA
gene-ccr7-b	0	NA	NA	NA	NA	NA
gene-LOC108704001	0	NA	NA	NA	NA	NA
gene-LOC108695791	0	NA	NA	NA	NA	NA
gene-fcn3-A	0	NA	NA	NA	NA	NA
gene-LOC108701462	0	NA	NA	NA	NA	NA
gene-LOC108699554	0	NA	NA	NA	NA	NA
gene-astl.L	0	NA	NA	NA	NA	NA
gene-LOC108718400	0	NA	NA	NA	NA	NA
gene-MGC64526	0	NA	NA	NA	NA	NA
gene-LOC108702983	0	NA	NA	NA	NA	NA
gene-LOC108707004	0	NA	NA	NA	NA	NA
gene-LOC108708907	0	NA	NA	NA	NA	NA
gene-LOC108697008	0	NA	NA	NA	NA	NA
gene-LOC108697004	0	NA	NA	NA	NA	NA
gene-LOC108697006	0	NA	NA	NA	NA	NA
gene-LOC108697007	0	NA	NA	NA	NA	NA
gene-LOC108697000	0	NA	NA	NA	NA	NA
gene-LOC108697001	0	NA	NA	NA	NA	NA
gene-LOC108697002	0	NA	NA	NA	NA	NA
gene-LOC108719467	0	NA	NA	NA	NA	NA
gene-LOC108719464	0	NA	NA	NA	NA	NA
gene-LOC108706353	0	NA	NA	NA	NA	NA
gene-LOC108708580	0	NA	NA	NA	NA	NA
gene-LOC108708581	0	NA	NA	NA	NA	NA
gene-LOC108708584	0	NA	NA	NA	NA	NA
gene-grin1.S	0	NA	NA	NA	NA	NA
gene-cyp2f1.S	0	NA	NA	NA	NA	NA
gene-LOC108712724	0	NA	NA	NA	NA	NA
gene-lefty.S	0	NA	NA	NA	NA	NA
gene-LOC108703206	0	NA	NA	NA	NA	NA
gene-LOC108696755	0	NA	NA	NA	NA	NA
gene-LOC108696751	0	NA	NA	NA	NA	NA
gene-LOC108717238	0	NA	NA	NA	NA	NA
gene-LOC108717236	0	NA	NA	NA	NA	NA
gene-LOC108701515	0	NA	NA	NA	NA	NA
gene-LOC108717230	0	NA	NA	NA	NA	NA
gene-asb5.L	0	NA	NA	NA	NA	NA
gene-LOC108710619	0	NA	NA	NA	NA	NA
gene-LOC108710618	0	NA	NA	NA	NA	NA
gene-LOC108710616	0	NA	NA	NA	NA	NA
gene-LOC108710615	0	NA	NA	NA	NA	NA
gene-LOC108710611	0	NA	NA	NA	NA	NA
gene-LOC108708866	0	NA	NA	NA	NA	NA
gene-LOC108698593	0	NA	NA	NA	NA	NA
gene-LOC108698592	0	NA	NA	NA	NA	NA
gene-LOC108698591	0	NA	NA	NA	NA	NA
gene-pou5f3.3.L	0	NA	NA	NA	NA	NA
gene-LOC108715499	0	NA	NA	NA	NA	NA
gene-LOC108715494	0	NA	NA	NA	NA	NA
gene-LOC108719873	0	NA	NA	NA	NA	NA
gene-LOC108719876	0	NA	NA	NA	NA	NA
gene-LOC108719877	0	NA	NA	NA	NA	NA
gene-LOC108705740	0	NA	NA	NA	NA	NA
gene-pde6g.S	0	NA	NA	NA	NA	NA
gene-pou2af1.L	0	NA	NA	NA	NA	NA
gene-LOC108705665	0	NA	NA	NA	NA	NA
gene-LOC108705667	0	NA	NA	NA	NA	NA
gene-LOC108704131	0	NA	NA	NA	NA	NA
gene-LOC108695448	0	NA	NA	NA	NA	NA
gene-LOC108695447	0	NA	NA	NA	NA	NA
gene-LOC108695441	0	NA	NA	NA	NA	NA
gene-LOC108712281	0	NA	NA	NA	NA	NA
gene-arl13a.L	0	NA	NA	NA	NA	NA
gene-LOC108708748	0	NA	NA	NA	NA	NA
gene-LOC108708740	0	NA	NA	NA	NA	NA
gene-nkx3-1.S	0	NA	NA	NA	NA	NA
gene-nodal2.L	0	NA	NA	NA	NA	NA
gene-ventx1.1.L	0	NA	NA	NA	NA	NA
gene-LOC108701351	0	NA	NA	NA	NA	NA
gene-LOC108701353	0	NA	NA	NA	NA	NA
gene-LOC108701354	0	NA	NA	NA	NA	NA
gene-LOC108699092	0	NA	NA	NA	NA	NA
gene-LOC108705303	0	NA	NA	NA	NA	NA
gene-LOC108705302	0	NA	NA	NA	NA	NA
gene-LOC108705301	0	NA	NA	NA	NA	NA
gene-LOC108705300	0	NA	NA	NA	NA	NA
gene-LOC108705308	0	NA	NA	NA	NA	NA
gene-LOC108706969	0	NA	NA	NA	NA	NA
gene-LOC108706962	0	NA	NA	NA	NA	NA
gene-LOC108705347	0	NA	NA	NA	NA	NA
gene-bfsp1.L	0	NA	NA	NA	NA	NA
gene-LOC108719726	0	NA	NA	NA	NA	NA
gene-crybb1-a	0	NA	NA	NA	NA	NA
gene-LOC108703460	0	NA	NA	NA	NA	NA
gene-LOC108703461	0	NA	NA	NA	NA	NA
gene-LOC108703462	0	NA	NA	NA	NA	NA
gene-LOC108703464	0	NA	NA	NA	NA	NA
gene-LOC108703466	0	NA	NA	NA	NA	NA
gene-LOC108718670	0	NA	NA	NA	NA	NA
gene-trnak-uuu-26	0	NA	NA	NA	NA	NA
gene-LOC108708261	0	NA	NA	NA	NA	NA
gene-LOC108696219	0	NA	NA	NA	NA	NA
gene-LOC108714948	0	NA	NA	NA	NA	NA
gene-LOC108714947	0	NA	NA	NA	NA	NA
gene-LOC108714941	0	NA	NA	NA	NA	NA
gene-spic.S	0	NA	NA	NA	NA	NA
gene-LOC108700470	0	NA	NA	NA	NA	NA
gene-LOC108712393	0	NA	NA	NA	NA	NA
gene-LOC108712394	0	NA	NA	NA	NA	NA
gene-LOC108700474	0	NA	NA	NA	NA	NA
gene-LOC108712398	0	NA	NA	NA	NA	NA
gene-LOC108712399	0	NA	NA	NA	NA	NA
gene-LOC108706149	0	NA	NA	NA	NA	NA
gene-LOC108706142	0	NA	NA	NA	NA	NA
gene-LOC108706143	0	NA	NA	NA	NA	NA
gene-LOC108706145	0	NA	NA	NA	NA	NA
gene-LOC108706147	0	NA	NA	NA	NA	NA
gene-ibsp.S	0	NA	NA	NA	NA	NA
gene-LOC108714499	0	NA	NA	NA	NA	NA
gene-LOC108697635	0	NA	NA	NA	NA	NA
gene-LOC108709402	0	NA	NA	NA	NA	NA
gene-LOC108715720	0	NA	NA	NA	NA	NA
gene-LOC108715728	0	NA	NA	NA	NA	NA
gene-LOC108699564	0	NA	NA	NA	NA	NA
gene-LOC108699566	0	NA	NA	NA	NA	NA
gene-LOC108699569	0	NA	NA	NA	NA	NA
gene-LOC108699568	0	NA	NA	NA	NA	NA
gene-LOC108717379	0	NA	NA	NA	NA	NA
gene-LOC108717371	0	NA	NA	NA	NA	NA
gene-LOC108717372	0	NA	NA	NA	NA	NA
gene-LOC108717375	0	NA	NA	NA	NA	NA
gene-LOC108717374	0	NA	NA	NA	NA	NA
gene-LOC108696275	0	NA	NA	NA	NA	NA
gene-LOC108696276	0	NA	NA	NA	NA	NA
gene-LOC108696277	0	NA	NA	NA	NA	NA
gene-LOC108698388	0	NA	NA	NA	NA	NA
gene-LOC108698380	0	NA	NA	NA	NA	NA
gene-LOC108698381	0	NA	NA	NA	NA	NA
gene-LOC108714137	0	NA	NA	NA	NA	NA
gene-LOC108714134	0	NA	NA	NA	NA	NA
gene-LOC108714135	0	NA	NA	NA	NA	NA
gene-LOC108710807	0	NA	NA	NA	NA	NA
gene-LOC108716400	0	NA	NA	NA	NA	NA
gene-LOC108716401	0	NA	NA	NA	NA	NA
gene-mfap4.L	0	NA	NA	NA	NA	NA
gene-LOC108701880	0	NA	NA	NA	NA	NA
gene-slc2a9.S	0	NA	NA	NA	NA	NA
gene-LOC108713002	0	NA	NA	NA	NA	NA
gene-LOC108705141	0	NA	NA	NA	NA	NA
gene-LOC108705140	0	NA	NA	NA	NA	NA
gene-LOC108705143	0	NA	NA	NA	NA	NA
gene-LOC108705142	0	NA	NA	NA	NA	NA
gene-LOC108705145	0	NA	NA	NA	NA	NA
gene-LOC108705144	0	NA	NA	NA	NA	NA
gene-LOC108705146	0	NA	NA	NA	NA	NA
gene-LOC108705498	0	NA	NA	NA	NA	NA
gene-LOC108709336	0	NA	NA	NA	NA	NA
gene-LOC108705496	0	NA	NA	NA	NA	NA
gene-LOC108705493	0	NA	NA	NA	NA	NA
gene-LOC108704364	0	NA	NA	NA	NA	NA
gene-LOC108704360	0	NA	NA	NA	NA	NA
gene-LOC108708463	0	NA	NA	NA	NA	NA
gene-LOC108712332	0	NA	NA	NA	NA	NA
gene-LOC108710258	0	NA	NA	NA	NA	NA
gene-LOC108713605	0	NA	NA	NA	NA	NA
gene-LOC108713604	0	NA	NA	NA	NA	NA
gene-LOC108713607	0	NA	NA	NA	NA	NA
gene-LOC108713606	0	NA	NA	NA	NA	NA
gene-LOC108713601	0	NA	NA	NA	NA	NA
gene-LOC108713600	0	NA	NA	NA	NA	NA
gene-LOC108713603	0	NA	NA	NA	NA	NA
gene-LOC108713602	0	NA	NA	NA	NA	NA
gene-LOC108713609	0	NA	NA	NA	NA	NA
gene-LOC108702320	0	NA	NA	NA	NA	NA
gene-LOC108702321	0	NA	NA	NA	NA	NA
gene-LOC108702324	0	NA	NA	NA	NA	NA
gene-macrod1.L	0	NA	NA	NA	NA	NA
gene-LOC108702327	0	NA	NA	NA	NA	NA
gene-LOC108706430	0	NA	NA	NA	NA	NA
gene-LOC108706433	0	NA	NA	NA	NA	NA
gene-LOC108706434	0	NA	NA	NA	NA	NA
gene-LOC108706435	0	NA	NA	NA	NA	NA
gene-LOC108706436	0	NA	NA	NA	NA	NA
gene-LOC108706437	0	NA	NA	NA	NA	NA
gene-LOC108706439	0	NA	NA	NA	NA	NA
gene-LOC108699125	0	NA	NA	NA	NA	NA
gene-LOC108699121	0	NA	NA	NA	NA	NA
gene-lrit2.S	0	NA	NA	NA	NA	NA
gene-LOC108697029	0	NA	NA	NA	NA	NA
gene-LOC108705804	0	NA	NA	NA	NA	NA
gene-LOC108705807	0	NA	NA	NA	NA	NA
gene-LOC108700873	0	NA	NA	NA	NA	NA
gene-LOC108702169	0	NA	NA	NA	NA	NA
gene-LOC108702163	0	NA	NA	NA	NA	NA
gene-LOC108707396	0	NA	NA	NA	NA	NA
gene-LOC108707395	0	NA	NA	NA	NA	NA
gene-gnrhr1-A	0	NA	NA	NA	NA	NA
gene-LOC108707393	0	NA	NA	NA	NA	NA
gene-LOC108708562	0	NA	NA	NA	NA	NA
gene-LOC108718802	0	NA	NA	NA	NA	NA
gene-LOC108712368	0	NA	NA	NA	NA	NA
gene-LOC108697288	0	NA	NA	NA	NA	NA
gene-LOC108716178	0	NA	NA	NA	NA	NA
gene-LOC108716174	0	NA	NA	NA	NA	NA
gene-LOC108716170	0	NA	NA	NA	NA	NA
gene-LOC108716171	0	NA	NA	NA	NA	NA
gene-slc6a1.L	0	NA	NA	NA	NA	NA
gene-LOC108696455	0	NA	NA	NA	NA	NA
gene-LOC108696456	0	NA	NA	NA	NA	NA
gene-LOC108701912	0	NA	NA	NA	NA	NA
gene-LOC108701910	0	NA	NA	NA	NA	NA
gene-LOC108701916	0	NA	NA	NA	NA	NA
gene-LOC108701914	0	NA	NA	NA	NA	NA
gene-LOC108701915	0	NA	NA	NA	NA	NA
gene-LOC108707429	0	NA	NA	NA	NA	NA
gene-MGC80754	0	NA	NA	NA	NA	NA
gene-LOC108707420	0	NA	NA	NA	NA	NA
gene-LOC108707422	0	NA	NA	NA	NA	NA
gene-LOC108707423	0	NA	NA	NA	NA	NA
gene-LOC108707424	0	NA	NA	NA	NA	NA
gene-LOC108707425	0	NA	NA	NA	NA	NA
gene-LOC108698999	0	NA	NA	NA	NA	NA
gene-LOC108698998	0	NA	NA	NA	NA	NA
gene-LOC108698996	0	NA	NA	NA	NA	NA
gene-LOC108698995	0	NA	NA	NA	NA	NA
gene-LOC108698994	0	NA	NA	NA	NA	NA
gene-LOC108698993	0	NA	NA	NA	NA	NA
gene-LOC108698992	0	NA	NA	NA	NA	NA
gene-LOC108698991	0	NA	NA	NA	NA	NA
gene-LOC108698990	0	NA	NA	NA	NA	NA
gene-LOC108697468	0	NA	NA	NA	NA	NA
gene-LOC108697461	0	NA	NA	NA	NA	NA
gene-crhbp.S	0	NA	NA	NA	NA	NA
gene-LOC108715885	0	NA	NA	NA	NA	NA
gene-LOC108715884	0	NA	NA	NA	NA	NA
gene-wisp2.S	0	NA	NA	NA	NA	NA
gene-LOC108698461	0	NA	NA	NA	NA	NA
gene-LOC108717658	0	NA	NA	NA	NA	NA
gene-LOC108695730	0	NA	NA	NA	NA	NA
gene-LOC108695731	0	NA	NA	NA	NA	NA
gene-LOC108695732	0	NA	NA	NA	NA	NA
gene-LOC108695733	0	NA	NA	NA	NA	NA
gene-LOC108695734	0	NA	NA	NA	NA	NA
gene-LOC108695736	0	NA	NA	NA	NA	NA
gene-LOC108695737	0	NA	NA	NA	NA	NA
gene-LOC108695738	0	NA	NA	NA	NA	NA
gene-LOC108711766	0	NA	NA	NA	NA	NA
gene-LOC108711767	0	NA	NA	NA	NA	NA
gene-LOC108714307	0	NA	NA	NA	NA	NA
gene-LOC108714306	0	NA	NA	NA	NA	NA
gene-LOC108714309	0	NA	NA	NA	NA	NA
gene-LOC108714308	0	NA	NA	NA	NA	NA
gene-LOC108716236	0	NA	NA	NA	NA	NA
gene-LOC108716235	0	NA	NA	NA	NA	NA
gene-LOC108716234	0	NA	NA	NA	NA	NA
gene-LOC108716233	0	NA	NA	NA	NA	NA
gene-LOC108716232	0	NA	NA	NA	NA	NA
gene-LOC108716239	0	NA	NA	NA	NA	NA
gene-LOC108716238	0	NA	NA	NA	NA	NA
gene-LOC108719255	0	NA	NA	NA	NA	NA
gene-LOC108701815	0	NA	NA	NA	NA	NA
gene-LOC108701814	0	NA	NA	NA	NA	NA
gene-LOC108719250	0	NA	NA	NA	NA	NA
gene-LOC108701812	0	NA	NA	NA	NA	NA
gene-not.L	0	NA	NA	NA	NA	NA
gene-not.S	0	NA	NA	NA	NA	NA
gene-LOC108695867	0	NA	NA	NA	NA	NA
gene-kpna7.S	0	NA	NA	NA	NA	NA
gene-LOC108709815	0	NA	NA	NA	NA	NA
gene-LOC108704873	0	NA	NA	NA	NA	NA
gene-LOC108705758	0	NA	NA	NA	NA	NA
gene-LOC108705757	0	NA	NA	NA	NA	NA
gene-LOC108709100	0	NA	NA	NA	NA	NA
gene-LOC108709103	0	NA	NA	NA	NA	NA
gene-LOC108709102	0	NA	NA	NA	NA	NA
gene-LOC108709104	0	NA	NA	NA	NA	NA
gene-LOC108709106	0	NA	NA	NA	NA	NA
gene-LOC108709109	0	NA	NA	NA	NA	NA
gene-LOC108709108	0	NA	NA	NA	NA	NA
gene-LOC108702903	0	NA	NA	NA	NA	NA
gene-LOC108702905	0	NA	NA	NA	NA	NA
gene-LOC108702908	0	NA	NA	NA	NA	NA
gene-LOC108700499	0	NA	NA	NA	NA	NA
gene-LOC108700221	0	NA	NA	NA	NA	NA
gene-LOC108708055	0	NA	NA	NA	NA	NA
gene-LOC108708052	0	NA	NA	NA	NA	NA
gene-LOC108719755	0	NA	NA	NA	NA	NA
gene-LOC108719756	0	NA	NA	NA	NA	NA
gene-LOC108707628	0	NA	NA	NA	NA	NA
gene-LOC108707622	0	NA	NA	NA	NA	NA
gene-LOC108707620	0	NA	NA	NA	NA	NA
gene-LOC108707621	0	NA	NA	NA	NA	NA
gene-LOC108707626	0	NA	NA	NA	NA	NA
gene-LOC108707624	0	NA	NA	NA	NA	NA
gene-LOC108707625	0	NA	NA	NA	NA	NA
gene-cd8b.S	0	NA	NA	NA	NA	NA
gene-trnat-ugu-8	0	NA	NA	NA	NA	NA
gene-trnat-ugu-6	0	NA	NA	NA	NA	NA
gene-trnat-ugu-7	0	NA	NA	NA	NA	NA
gene-trnat-ugu-5	0	NA	NA	NA	NA	NA
gene-LOC108703281	0	NA	NA	NA	NA	NA
gene-LOC108703283	0	NA	NA	NA	NA	NA
gene-LOC108703284	0	NA	NA	NA	NA	NA
gene-LOC108703285	0	NA	NA	NA	NA	NA
gene-LOC108703286	0	NA	NA	NA	NA	NA
gene-vax1.L	0	NA	NA	NA	NA	NA
gene-vax1.S	0	NA	NA	NA	NA	NA
gene-LOC108707991	0	NA	NA	NA	NA	NA
gene-LOC108707995	0	NA	NA	NA	NA	NA
gene-LOC108705013	0	NA	NA	NA	NA	NA
gene-LOC108701660	0	NA	NA	NA	NA	NA
gene-LOC108701661	0	NA	NA	NA	NA	NA
gene-LOC108699137	0	NA	NA	NA	NA	NA
gene-LOC108699135	0	NA	NA	NA	NA	NA
gene-LOC108699132	0	NA	NA	NA	NA	NA
gene-LOC108699133	0	NA	NA	NA	NA	NA
gene-LOC108699130	0	NA	NA	NA	NA	NA
gene-LOC108699131	0	NA	NA	NA	NA	NA
gene-LOC100485989.S	0	NA	NA	NA	NA	NA
gene-LOC108701598	0	NA	NA	NA	NA	NA
gene-LOC108718830	0	NA	NA	NA	NA	NA
gene-LOC108698261	0	NA	NA	NA	NA	NA
gene-LOC108698266	0	NA	NA	NA	NA	NA
gene-rgs16.L	0	NA	NA	NA	NA	NA
gene-LOC108715411	0	NA	NA	NA	NA	NA
gene-LOC108710637	0	NA	NA	NA	NA	NA
gene-LOC108718163	0	NA	NA	NA	NA	NA
gene-LOC108716034	0	NA	NA	NA	NA	NA
gene-LOC108717929	0	NA	NA	NA	NA	NA
gene-LOC108717927	0	NA	NA	NA	NA	NA
gene-LOC108717922	0	NA	NA	NA	NA	NA
gene-trnar-ucu-39	0	NA	NA	NA	NA	NA
gene-LOC108697209	0	NA	NA	NA	NA	NA
gene-LOC108697206	0	NA	NA	NA	NA	NA
gene-LOC108697204	0	NA	NA	NA	NA	NA
gene-LOC108697205	0	NA	NA	NA	NA	NA
gene-LOC108697202	0	NA	NA	NA	NA	NA
gene-LOC108697200	0	NA	NA	NA	NA	NA
gene-LOC108697201	0	NA	NA	NA	NA	NA
gene-LOC108718891	0	NA	NA	NA	NA	NA
gene-LOC108705118	0	NA	NA	NA	NA	NA
gene-trnas-cga-15	0	NA	NA	NA	NA	NA
gene-LOC108696554	0	NA	NA	NA	NA	NA
gene-trnar-ucu-17	0	NA	NA	NA	NA	NA
gene-LOC108713970	0	NA	NA	NA	NA	NA
gene-LOC108713978	0	NA	NA	NA	NA	NA
gene-LOC108717078	0	NA	NA	NA	NA	NA
gene-LOC108717076	0	NA	NA	NA	NA	NA
gene-LOC108708986	0	NA	NA	NA	NA	NA
gene-LOC108720098	0	NA	NA	NA	NA	NA
gene-LOC108720096	0	NA	NA	NA	NA	NA
gene-LOC108720095	0	NA	NA	NA	NA	NA
gene-LOC108720093	0	NA	NA	NA	NA	NA
gene-LOC108714520	0	NA	NA	NA	NA	NA
gene-LOC108699675	0	NA	NA	NA	NA	NA
gene-LOC108699678	0	NA	NA	NA	NA	NA
gene-LOC108716809	0	NA	NA	NA	NA	NA
gene-LOC108705494	0	NA	NA	NA	NA	NA
gene-LOC108710319	0	NA	NA	NA	NA	NA
gene-LOC108710317	0	NA	NA	NA	NA	NA
gene-LOC108710314	0	NA	NA	NA	NA	NA
gene-LOC108710315	0	NA	NA	NA	NA	NA
gene-LOC108710312	0	NA	NA	NA	NA	NA
gene-mogat2.1.L	0	NA	NA	NA	NA	NA
gene-LOC108702376	0	NA	NA	NA	NA	NA
gene-LOC108705491	0	NA	NA	NA	NA	NA
gene-LOC108711045	0	NA	NA	NA	NA	NA
gene-LOC108706461	0	NA	NA	NA	NA	NA
gene-LOC108697488	0	NA	NA	NA	NA	NA
gene-hormad1.S	0	NA	NA	NA	NA	NA
gene-LOC108695943	0	NA	NA	NA	NA	NA
gene-LOC108695942	0	NA	NA	NA	NA	NA
gene-LOC108695941	0	NA	NA	NA	NA	NA
gene-LOC108695940	0	NA	NA	NA	NA	NA
gene-LOC108695945	0	NA	NA	NA	NA	NA
gene-LOC108705385	0	NA	NA	NA	NA	NA
gene-LOC108705383	0	NA	NA	NA	NA	NA
gene-LOC108705381	0	NA	NA	NA	NA	NA
gene-LOC108703972	0	NA	NA	NA	NA	NA
gene-LOC108703971	0	NA	NA	NA	NA	NA
gene-LOC108703976	0	NA	NA	NA	NA	NA
gene-LOC108703974	0	NA	NA	NA	NA	NA
gene-LOC496998.L	0	NA	NA	NA	NA	NA
gene-LOC108704477	0	NA	NA	NA	NA	NA
gene-LOC108704471	0	NA	NA	NA	NA	NA
gene-LOC108719096	0	NA	NA	NA	NA	NA
gene-LOC108719857	0	NA	NA	NA	NA	NA
gene-LOC108708159	0	NA	NA	NA	NA	NA
gene-LOC108708158	0	NA	NA	NA	NA	NA
gene-LOC398955	0	NA	NA	NA	NA	NA
gene-LOC108708155	0	NA	NA	NA	NA	NA
gene-LOC108708154	0	NA	NA	NA	NA	NA
gene-LOC108700385	0	NA	NA	NA	NA	NA
gene-LOC108700380	0	NA	NA	NA	NA	NA
gene-LOC108712577	0	NA	NA	NA	NA	NA
gene-LOC108708919	0	NA	NA	NA	NA	NA
gene-LOC108708918	0	NA	NA	NA	NA	NA
gene-LOC108708915	0	NA	NA	NA	NA	NA
gene-LOC108708914	0	NA	NA	NA	NA	NA
gene-LOC108707815	0	NA	NA	NA	NA	NA
gene-LOC108707816	0	NA	NA	NA	NA	NA
gene-LOC108696144	0	NA	NA	NA	NA	NA
gene-LOC108717571	0	NA	NA	NA	NA	NA
gene-LOC108707723	0	NA	NA	NA	NA	NA
gene-LOC108701412	0	NA	NA	NA	NA	NA
gene-LOC108701417	0	NA	NA	NA	NA	NA
gene-LOC108701419	0	NA	NA	NA	NA	NA
gene-LOC108713191	0	NA	NA	NA	NA	NA
gene-LOC108713223	0	NA	NA	NA	NA	NA
gene-LOC108713228	0	NA	NA	NA	NA	NA
gene-LOC108699308	0	NA	NA	NA	NA	NA
gene-LOC108714644	0	NA	NA	NA	NA	NA
gene-LOC108699304	0	NA	NA	NA	NA	NA
gene-LOC108710550	0	NA	NA	NA	NA	NA
gene-LOC108710551	0	NA	NA	NA	NA	NA
gene-LOC108710552	0	NA	NA	NA	NA	NA
gene-LOC108710556	0	NA	NA	NA	NA	NA
gene-LOC108710883	0	NA	NA	NA	NA	NA
gene-LOC108711686	0	NA	NA	NA	NA	NA
gene-LOC108715595	0	NA	NA	NA	NA	NA
gene-LOC108696964	0	NA	NA	NA	NA	NA
gene-LOC108696965	0	NA	NA	NA	NA	NA
gene-LOC108696966	0	NA	NA	NA	NA	NA
gene-LOC108696962	0	NA	NA	NA	NA	NA
gene-LOC108712904	0	NA	NA	NA	NA	NA
gene-LOC108696969	0	NA	NA	NA	NA	NA
gene-LOC108712903	0	NA	NA	NA	NA	NA
gene-LOC108699882	0	NA	NA	NA	NA	NA
gene-LOC108699883	0	NA	NA	NA	NA	NA
gene-LOC108699884	0	NA	NA	NA	NA	NA
gene-LOC108699888	0	NA	NA	NA	NA	NA
gene-LOC108716709	0	NA	NA	NA	NA	NA
gene-LOC108709445	0	NA	NA	NA	NA	NA
gene-LOC108709447	0	NA	NA	NA	NA	NA
gene-LOC108695321	0	NA	NA	NA	NA	NA
gene-LOC108695320	0	NA	NA	NA	NA	NA
gene-LOC108695324	0	NA	NA	NA	NA	NA
gene-LOC108695328	0	NA	NA	NA	NA	NA
gene-LOC100494570.L	0	NA	NA	NA	NA	NA
gene-MGC116488	0	NA	NA	NA	NA	NA
gene-LOC108716570	0	NA	NA	NA	NA	NA
gene-trnac-gca-5	0	NA	NA	NA	NA	NA
gene-cryaa.S	0	NA	NA	NA	NA	NA
gene-LOC108708302	0	NA	NA	NA	NA	NA
gene-LOC108701167	0	NA	NA	NA	NA	NA
gene-LOC108701166	0	NA	NA	NA	NA	NA
gene-LOC108701165	0	NA	NA	NA	NA	NA
gene-LOC108705861	0	NA	NA	NA	NA	NA
gene-LOC108705880	0	NA	NA	NA	NA	NA
gene-LOC108705883	0	NA	NA	NA	NA	NA
gene-LOC108709541	0	NA	NA	NA	NA	NA
gene-LOC108705649	0	NA	NA	NA	NA	NA
gene-LOC108705268	0	NA	NA	NA	NA	NA
gene-LOC108705263	0	NA	NA	NA	NA	NA
gene-LOC108705265	0	NA	NA	NA	NA	NA
gene-LOC108705266	0	NA	NA	NA	NA	NA
gene-trh.S	0	NA	NA	NA	NA	NA
gene-LOC108709516	0	NA	NA	NA	NA	NA
gene-LOC108702075	0	NA	NA	NA	NA	NA
gene-pcolce.L	0	NA	NA	NA	NA	NA
gene-LOC108718533	0	NA	NA	NA	NA	NA
gene-LOC108718531	0	NA	NA	NA	NA	NA
gene-LOC108701998	0	NA	NA	NA	NA	NA
gene-LOC108701990	0	NA	NA	NA	NA	NA
gene-LOC108719661	0	NA	NA	NA	NA	NA
gene-LOC108719660	0	NA	NA	NA	NA	NA
gene-LOC108719663	0	NA	NA	NA	NA	NA
gene-LOC108719662	0	NA	NA	NA	NA	NA
gene-LOC108719666	0	NA	NA	NA	NA	NA
gene-LOC108719669	0	NA	NA	NA	NA	NA
gene-LOC108712295	0	NA	NA	NA	NA	NA
gene-LOC108712297	0	NA	NA	NA	NA	NA
gene-LOC108712296	0	NA	NA	NA	NA	NA
gene-LOC108712292	0	NA	NA	NA	NA	NA
gene-LOC108697170	0	NA	NA	NA	NA	NA
gene-LOC108697178	0	NA	NA	NA	NA	NA
gene-LOC108713524	0	NA	NA	NA	NA	NA
gene-LOC108713526	0	NA	NA	NA	NA	NA
gene-LOC108713527	0	NA	NA	NA	NA	NA
gene-LOC108713521	0	NA	NA	NA	NA	NA
gene-LOC108713522	0	NA	NA	NA	NA	NA
gene-LOC108713529	0	NA	NA	NA	NA	NA
gene-LOC108700649	0	NA	NA	NA	NA	NA
gene-LOC108700648	0	NA	NA	NA	NA	NA
gene-LOC108700644	0	NA	NA	NA	NA	NA
gene-LOC108700647	0	NA	NA	NA	NA	NA
gene-LOC108700646	0	NA	NA	NA	NA	NA
gene-LOC108700640	0	NA	NA	NA	NA	NA
gene-LOC108700643	0	NA	NA	NA	NA	NA
gene-LOC108700642	0	NA	NA	NA	NA	NA
gene-LOC108706779	0	NA	NA	NA	NA	NA
gene-LOC108712431	0	NA	NA	NA	NA	NA
gene-LOC108712433	0	NA	NA	NA	NA	NA
gene-LOC108712432	0	NA	NA	NA	NA	NA
gene-LOC108712435	0	NA	NA	NA	NA	NA
gene-LOC108712434	0	NA	NA	NA	NA	NA
gene-LOC108712437	0	NA	NA	NA	NA	NA
gene-LOC108712436	0	NA	NA	NA	NA	NA
gene-LOC108712439	0	NA	NA	NA	NA	NA
gene-LOC108715801	0	NA	NA	NA	NA	NA
gene-LOC108715807	0	NA	NA	NA	NA	NA
gene-LOC108699400	0	NA	NA	NA	NA	NA
gene-LOC108699401	0	NA	NA	NA	NA	NA
gene-LOC108699409	0	NA	NA	NA	NA	NA
gene-LOC108717520	0	NA	NA	NA	NA	NA
gene-LOC108717521	0	NA	NA	NA	NA	NA
gene-LOC108717522	0	NA	NA	NA	NA	NA
gene-LOC108717528	0	NA	NA	NA	NA	NA
gene-LOC108717529	0	NA	NA	NA	NA	NA
gene-LOC108698758	0	NA	NA	NA	NA	NA
gene-vtgb1.L	0	NA	NA	NA	NA	NA
gene-LOC108712476	0	NA	NA	NA	NA	NA
gene-LOC108712472	0	NA	NA	NA	NA	NA
gene-LOC108718988	0	NA	NA	NA	NA	NA
gene-LOC108697918	0	NA	NA	NA	NA	NA
gene-LOC108697916	0	NA	NA	NA	NA	NA
gene-LOC108697914	0	NA	NA	NA	NA	NA
gene-LOC108697915	0	NA	NA	NA	NA	NA
gene-LOC108697912	0	NA	NA	NA	NA	NA
gene-LOC108697910	0	NA	NA	NA	NA	NA
gene-LOC108701796	0	NA	NA	NA	NA	NA
gene-LOC108716721	0	NA	NA	NA	NA	NA
gene-LOC108716723	0	NA	NA	NA	NA	NA
gene-LOC108714387	0	NA	NA	NA	NA	NA
gene-LOC108695428	0	NA	NA	NA	NA	NA
gene-LOC108715381	0	NA	NA	NA	NA	NA
gene-LOC108715389	0	NA	NA	NA	NA	NA
gene-LOC108711497	0	NA	NA	NA	NA	NA
gene-LOC108717899	0	NA	NA	NA	NA	NA
gene-LOC108715038	0	NA	NA	NA	NA	NA
gene-LOC108715039	0	NA	NA	NA	NA	NA
gene-rdd1.L	0	NA	NA	NA	NA	NA
gene-LOC108715031	0	NA	NA	NA	NA	NA
gene-LOC108715032	0	NA	NA	NA	NA	NA
gene-LOC108715036	0	NA	NA	NA	NA	NA
gene-LOC108715037	0	NA	NA	NA	NA	NA
gene-LOC108703853	0	NA	NA	NA	NA	NA
gene-LOC108701944	0	NA	NA	NA	NA	NA
gene-LOC108705068	0	NA	NA	NA	NA	NA
gene-LOC108705062	0	NA	NA	NA	NA	NA
gene-LOC108705061	0	NA	NA	NA	NA	NA
gene-LOC108705067	0	NA	NA	NA	NA	NA
gene-LOC108717560	0	NA	NA	NA	NA	NA
gene-LOC108717561	0	NA	NA	NA	NA	NA
gene-LOC108717563	0	NA	NA	NA	NA	NA
gene-LOC108699052	0	NA	NA	NA	NA	NA
gene-LOC108704003	0	NA	NA	NA	NA	NA
gene-LOC108704002	0	NA	NA	NA	NA	NA
gene-LOC108704006	0	NA	NA	NA	NA	NA
gene-LOC108707472	0	NA	NA	NA	NA	NA
gene-LOC108709687	0	NA	NA	NA	NA	NA
gene-LOC108713726	0	NA	NA	NA	NA	NA
gene-trnay-gua-11	0	NA	NA	NA	NA	NA
gene-LOC108702405	0	NA	NA	NA	NA	NA
gene-LOC108702404	0	NA	NA	NA	NA	NA
gene-LOC108702407	0	NA	NA	NA	NA	NA
gene-LOC108702400	0	NA	NA	NA	NA	NA
gene-LOC108702403	0	NA	NA	NA	NA	NA
gene-LOC108702409	0	NA	NA	NA	NA	NA
gene-LOC108700931	0	NA	NA	NA	NA	NA
gene-LOC108704949	0	NA	NA	NA	NA	NA
gene-LOC108704943	0	NA	NA	NA	NA	NA
gene-LOC108709023	0	NA	NA	NA	NA	NA
gene-LOC108709026	0	NA	NA	NA	NA	NA
gene-LOC108709024	0	NA	NA	NA	NA	NA
gene-LOC108706891	0	NA	NA	NA	NA	NA
gene-LOC108700069	0	NA	NA	NA	NA	NA
gene-LOC108700065	0	NA	NA	NA	NA	NA
gene-LOC108705569	0	NA	NA	NA	NA	NA
gene-LOC108697286	0	NA	NA	NA	NA	NA
gene-LOC108697285	0	NA	NA	NA	NA	NA
gene-LOC108697283	0	NA	NA	NA	NA	NA
gene-LOC108696883	0	NA	NA	NA	NA	NA
gene-LOC108696887	0	NA	NA	NA	NA	NA
gene-LOC108696886	0	NA	NA	NA	NA	NA
gene-LOC108696885	0	NA	NA	NA	NA	NA
gene-LOC108696888	0	NA	NA	NA	NA	NA
gene-LOC108708845	0	NA	NA	NA	NA	NA
gene-LOC108718700	0	NA	NA	NA	NA	NA
gene-LOC108718706	0	NA	NA	NA	NA	NA
gene-LOC108719257	0	NA	NA	NA	NA	NA
gene-LOC108719251	0	NA	NA	NA	NA	NA
gene-LOC108701819	0	NA	NA	NA	NA	NA
gene-LOC108711829	0	NA	NA	NA	NA	NA
gene-LOC108714039	0	NA	NA	NA	NA	NA
gene-LOC108720014	0	NA	NA	NA	NA	NA
gene-LOC108720019	0	NA	NA	NA	NA	NA
gene-trnac-gca-35	0	NA	NA	NA	NA	NA
gene-trnac-gca-37	0	NA	NA	NA	NA	NA
gene-rax.S	0	NA	NA	NA	NA	NA
gene-rax.L	0	NA	NA	NA	NA	NA
gene-LOC108716880	0	NA	NA	NA	NA	NA
gene-LOC108716886	0	NA	NA	NA	NA	NA
gene-LOC108716887	0	NA	NA	NA	NA	NA
gene-LOC108716888	0	NA	NA	NA	NA	NA
gene-LOC108716889	0	NA	NA	NA	NA	NA
gene-LOC108701240	0	NA	NA	NA	NA	NA
gene-krt24.L	0	NA	NA	NA	NA	NA
gene-adprhl1.S	0	NA	NA	NA	NA	NA
gene-LOC108717284	0	NA	NA	NA	NA	NA
gene-LOC108698540	0	NA	NA	NA	NA	NA
gene-LOC108710396	0	NA	NA	NA	NA	NA
gene-LOC108710397	0	NA	NA	NA	NA	NA
gene-LOC108710394	0	NA	NA	NA	NA	NA
gene-LOC108710395	0	NA	NA	NA	NA	NA
gene-LOC108710392	0	NA	NA	NA	NA	NA
gene-LOC108710393	0	NA	NA	NA	NA	NA
gene-LOC108710390	0	NA	NA	NA	NA	NA
gene-LOC108710391	0	NA	NA	NA	NA	NA
gene-LOC108710398	0	NA	NA	NA	NA	NA
gene-LOC108710399	0	NA	NA	NA	NA	NA
gene-LOC108717759	0	NA	NA	NA	NA	NA
gene-LOC108695675	0	NA	NA	NA	NA	NA
gene-LOC108709591	0	NA	NA	NA	NA	NA
gene-LOC108714223	0	NA	NA	NA	NA	NA
gene-LOC108710932	0	NA	NA	NA	NA	NA
gene-LOC108710930	0	NA	NA	NA	NA	NA
gene-LOC108710935	0	NA	NA	NA	NA	NA
gene-LOC108716579	0	NA	NA	NA	NA	NA
gene-trnac-gca-8	0	NA	NA	NA	NA	NA
gene-trnac-gca-3	0	NA	NA	NA	NA	NA
gene-LOC108716576	0	NA	NA	NA	NA	NA
gene-uii	0	NA	NA	NA	NA	NA
gene-LOC108707360	0	NA	NA	NA	NA	NA
gene-prg4.S	0	NA	NA	NA	NA	NA
gene-asz1.L	0	NA	NA	NA	NA	NA
gene-LOC108701372	0	NA	NA	NA	NA	NA
gene-LOC108709684	0	NA	NA	NA	NA	NA
gene-LOC108709685	0	NA	NA	NA	NA	NA
gene-LOC108707400	0	NA	NA	NA	NA	NA
gene-LOC108709022	0	NA	NA	NA	NA	NA
gene-LOC108705562	0	NA	NA	NA	NA	NA
gene-LOC108709020	0	NA	NA	NA	NA	NA
gene-LOC108705567	0	NA	NA	NA	NA	NA
gene-LOC108709027	0	NA	NA	NA	NA	NA
gene-LOC108709028	0	NA	NA	NA	NA	NA
gene-LOC108709029	0	NA	NA	NA	NA	NA
gene-cartpt.S	0	NA	NA	NA	NA	NA
gene-LOC108710179	0	NA	NA	NA	NA	NA
gene-cbx2.L	0	NA	NA	NA	NA	NA
gene-MGC68723	0	NA	NA	NA	NA	NA
gene-trnaa-agc-9	0	NA	NA	NA	NA	NA
gene-LOC108704213	0	NA	NA	NA	NA	NA
gene-LOC108704214	0	NA	NA	NA	NA	NA
gene-LOC108707549	0	NA	NA	NA	NA	NA
gene-LOC108707544	0	NA	NA	NA	NA	NA
gene-LOC108707543	0	NA	NA	NA	NA	NA
gene-LOC108707542	0	NA	NA	NA	NA	NA
gene-LOC108707540	0	NA	NA	NA	NA	NA
gene-LOC108712645	0	NA	NA	NA	NA	NA
gene-LOC108704462	0	NA	NA	NA	NA	NA
gene-LOC108712649	0	NA	NA	NA	NA	NA
gene-LOC108708842	0	NA	NA	NA	NA	NA
gene-LOC108708847	0	NA	NA	NA	NA	NA
gene-LOC108707892	0	NA	NA	NA	NA	NA
gene-LOC108707899	0	NA	NA	NA	NA	NA
gene-trnak-cuu-3	0	NA	NA	NA	NA	NA
gene-LOC108713118	0	NA	NA	NA	NA	NA
gene-LOC108713112	0	NA	NA	NA	NA	NA
gene-LOC108713115	0	NA	NA	NA	NA	NA
gene-trnar-ccu-23	0	NA	NA	NA	NA	NA
gene-gpr83.2.S	0	NA	NA	NA	NA	NA
gene-LOC108715079	0	NA	NA	NA	NA	NA
gene-LOC108715367	0	NA	NA	NA	NA	NA
gene-LOC108709113	0	NA	NA	NA	NA	NA
gene-LOC108701493	0	NA	NA	NA	NA	NA
gene-LOC108702214	0	NA	NA	NA	NA	NA
gene-LOC108702215	0	NA	NA	NA	NA	NA
gene-LOC108702213	0	NA	NA	NA	NA	NA
gene-LOC108705979	0	NA	NA	NA	NA	NA
gene-LOC108705973	0	NA	NA	NA	NA	NA
gene-LOC108705977	0	NA	NA	NA	NA	NA
gene-LOC108708843	0	NA	NA	NA	NA	NA
gene-LOC108700759	0	NA	NA	NA	NA	NA
gene-LOC108708844	0	NA	NA	NA	NA	NA
gene-LOC108715516	0	NA	NA	NA	NA	NA
gene-LOC108711608	0	NA	NA	NA	NA	NA
gene-LOC108718006	0	NA	NA	NA	NA	NA
gene-LOC108718007	0	NA	NA	NA	NA	NA
gene-LOC108718005	0	NA	NA	NA	NA	NA
gene-krt5.1.L	0	NA	NA	NA	NA	NA
gene-LOC108716187	0	NA	NA	NA	NA	NA
gene-LOC108716373	0	NA	NA	NA	NA	NA
gene-LOC108716370	0	NA	NA	NA	NA	NA
gene-LOC108716186	0	NA	NA	NA	NA	NA
gene-LOC108716376	0	NA	NA	NA	NA	NA
gene-LOC108716377	0	NA	NA	NA	NA	NA
gene-LOC108716374	0	NA	NA	NA	NA	NA
gene-LOC108716375	0	NA	NA	NA	NA	NA
gene-wnt1.L	0	NA	NA	NA	NA	NA
gene-LOC108699801	0	NA	NA	NA	NA	NA
gene-LOC108712321	0	NA	NA	NA	NA	NA
gene-LOC108712322	0	NA	NA	NA	NA	NA
gene-LOC108712327	0	NA	NA	NA	NA	NA
gene-LOC108712328	0	NA	NA	NA	NA	NA
gene-LOC108700132	0	NA	NA	NA	NA	NA
gene-LOC108705323	0	NA	NA	NA	NA	NA
gene-LOC108705325	0	NA	NA	NA	NA	NA
gene-LOC108705327	0	NA	NA	NA	NA	NA
gene-LOC108697516	0	NA	NA	NA	NA	NA
gene-trnas-gcu-23	0	NA	NA	NA	NA	NA
gene-LOC108699028	0	NA	NA	NA	NA	NA
gene-LOC108699029	0	NA	NA	NA	NA	NA
gene-LOC108699020	0	NA	NA	NA	NA	NA
gene-LOC108699021	0	NA	NA	NA	NA	NA
gene-LOC108699022	0	NA	NA	NA	NA	NA
gene-LOC108699023	0	NA	NA	NA	NA	NA
gene-LOC108699024	0	NA	NA	NA	NA	NA
gene-LOC108699025	0	NA	NA	NA	NA	NA
gene-LOC108699027	0	NA	NA	NA	NA	NA
gene-LOC108710213	0	NA	NA	NA	NA	NA
gene-LOC108710212	0	NA	NA	NA	NA	NA
gene-LOC108710211	0	NA	NA	NA	NA	NA
gene-LOC108710210	0	NA	NA	NA	NA	NA
gene-zic5.S	0	NA	NA	NA	NA	NA
gene-LOC108711162	0	NA	NA	NA	NA	NA
gene-LOC108695822	0	NA	NA	NA	NA	NA
gene-LOC108695823	0	NA	NA	NA	NA	NA
gene-trnat-agu-58	0	NA	NA	NA	NA	NA
gene-trnat-agu-50	0	NA	NA	NA	NA	NA
gene-trnat-agu-52	0	NA	NA	NA	NA	NA
gene-trnat-agu-54	0	NA	NA	NA	NA	NA
gene-trnat-agu-55	0	NA	NA	NA	NA	NA
gene-trnat-agu-57	0	NA	NA	NA	NA	NA
gene-LOC108702217	0	NA	NA	NA	NA	NA
gene-LOC108702211	0	NA	NA	NA	NA	NA
gene-LOC108716225	0	NA	NA	NA	NA	NA
gene-trnas-aga-2	0	NA	NA	NA	NA	NA
gene-LOC108705828	0	NA	NA	NA	NA	NA
gene-LOC108716322	0	NA	NA	NA	NA	NA
gene-LOC108705794	0	NA	NA	NA	NA	NA
gene-trnas-aga-9	0	NA	NA	NA	NA	NA
gene-LOC100498234.L	0	NA	NA	NA	NA	NA
gene-arr3.L	0	NA	NA	NA	NA	NA
gene-LOC108709232	0	NA	NA	NA	NA	NA
gene-LOC108705793	0	NA	NA	NA	NA	NA
gene-nodal3.1.L-2	0	NA	NA	NA	NA	NA
gene-LOC108704530	0	NA	NA	NA	NA	NA
gene-LOC108704536	0	NA	NA	NA	NA	NA
gene-LOC108704534	0	NA	NA	NA	NA	NA
gene-LOC108704538	0	NA	NA	NA	NA	NA
gene-LOC108718240	0	NA	NA	NA	NA	NA
gene-LOC108718249	0	NA	NA	NA	NA	NA
gene-LOC108717438	0	NA	NA	NA	NA	NA
gene-LOC108715070	0	NA	NA	NA	NA	NA
gene-LOC108719191	0	NA	NA	NA	NA	NA
gene-nr2b	0	NA	NA	NA	NA	NA
gene-LOC108700539	0	NA	NA	NA	NA	NA
gene-LOC108700532	0	NA	NA	NA	NA	NA
gene-LOC108700530	0	NA	NA	NA	NA	NA
gene-LOC108704772	0	NA	NA	NA	NA	NA
gene-LOC108713834	0	NA	NA	NA	NA	NA
gene-LOC108706263	0	NA	NA	NA	NA	NA
gene-LOC108706268	0	NA	NA	NA	NA	NA
gene-trnai-aau-11	0	NA	NA	NA	NA	NA
gene-LOC108696621	0	NA	NA	NA	NA	NA
gene-LOC108703376	0	NA	NA	NA	NA	NA
gene-LOC108703370	0	NA	NA	NA	NA	NA
gene-LOC108703378	0	NA	NA	NA	NA	NA
gene-LOC108703379	0	NA	NA	NA	NA	NA
gene-rcvrn.2.L	0	NA	NA	NA	NA	NA
gene-LOC108702393	0	NA	NA	NA	NA	NA
gene-LOC108702395	0	NA	NA	NA	NA	NA
gene-LOC108702397	0	NA	NA	NA	NA	NA
gene-LOC108702396	0	NA	NA	NA	NA	NA
gene-LOC108702399	0	NA	NA	NA	NA	NA
gene-LOC108702398	0	NA	NA	NA	NA	NA
gene-LOC108706483	0	NA	NA	NA	NA	NA
gene-LOC108700885	0	NA	NA	NA	NA	NA
gene-LOC108700883	0	NA	NA	NA	NA	NA
gene-LOC108702025	0	NA	NA	NA	NA	NA
gene-LOC108702024	0	NA	NA	NA	NA	NA
gene-LOC108702023	0	NA	NA	NA	NA	NA
gene-LOC108702022	0	NA	NA	NA	NA	NA
gene-LOC108702029	0	NA	NA	NA	NA	NA
gene-LOC108702028	0	NA	NA	NA	NA	NA
gene-trnav-uac-21	0	NA	NA	NA	NA	NA
gene-LOC108714079	0	NA	NA	NA	NA	NA
gene-LOC108710763	0	NA	NA	NA	NA	NA
gene-LOC108710761	0	NA	NA	NA	NA	NA
gene-LOC108710760	0	NA	NA	NA	NA	NA
gene-LOC108710766	0	NA	NA	NA	NA	NA
gene-LOC108698032	0	NA	NA	NA	NA	NA
gene-LOC108711411	0	NA	NA	NA	NA	NA
gene-LOC108696153	0	NA	NA	NA	NA	NA
gene-trnat-cgu-25	0	NA	NA	NA	NA	NA
gene-trnat-cgu-29	0	NA	NA	NA	NA	NA
gene-LOC108697998	0	NA	NA	NA	NA	NA
gene-LOC108715309	0	NA	NA	NA	NA	NA
gene-LOC108715300	0	NA	NA	NA	NA	NA
gene-LOC108701423	0	NA	NA	NA	NA	NA
gene-LOC108712822	0	NA	NA	NA	NA	NA
gene-LOC108717810	0	NA	NA	NA	NA	NA
gene-LOC108717811	0	NA	NA	NA	NA	NA
gene-LOC108717812	0	NA	NA	NA	NA	NA
gene-LOC108717813	0	NA	NA	NA	NA	NA
gene-LOC108717814	0	NA	NA	NA	NA	NA
gene-LOC108697331	0	NA	NA	NA	NA	NA
gene-LOC108708240	0	NA	NA	NA	NA	NA
gene-LOC108714899	0	NA	NA	NA	NA	NA
gene-LOC108714898	0	NA	NA	NA	NA	NA
gene-LOC108714891	0	NA	NA	NA	NA	NA
gene-LOC108714890	0	NA	NA	NA	NA	NA
gene-LOC108714893	0	NA	NA	NA	NA	NA
gene-LOC108714892	0	NA	NA	NA	NA	NA
gene-LOC108714895	0	NA	NA	NA	NA	NA
gene-LOC108714894	0	NA	NA	NA	NA	NA
gene-LOC108714897	0	NA	NA	NA	NA	NA
gene-LOC108714896	0	NA	NA	NA	NA	NA
gene-LOC108695208	0	NA	NA	NA	NA	NA
gene-LOC108704735	0	NA	NA	NA	NA	NA
gene-LOC108704731	0	NA	NA	NA	NA	NA
gene-LOC108704739	0	NA	NA	NA	NA	NA
gene-LOC108709276	0	NA	NA	NA	NA	NA
gene-LOC108704082	0	NA	NA	NA	NA	NA
gene-LOC108696201	0	NA	NA	NA	NA	NA
gene-gbp6-2	0	NA	NA	NA	NA	NA
gene-LOC108696200	0	NA	NA	NA	NA	NA
gene-LOC495825	0	NA	NA	NA	NA	NA
gene-LOC108710402	0	NA	NA	NA	NA	NA
gene-LOC108710400	0	NA	NA	NA	NA	NA
gene-LOC108710401	0	NA	NA	NA	NA	NA
gene-LOC108710406	0	NA	NA	NA	NA	NA
gene-LOC108710404	0	NA	NA	NA	NA	NA
gene-LOC108710405	0	NA	NA	NA	NA	NA
gene-LOC108710409	0	NA	NA	NA	NA	NA
gene-LOC108714964	0	NA	NA	NA	NA	NA
gene-MGC115657	0	NA	NA	NA	NA	NA
gene-fgf3.S	0	NA	NA	NA	NA	NA
gene-LOC108695780	0	NA	NA	NA	NA	NA
gene-LOC108695784	0	NA	NA	NA	NA	NA
gene-LOC108695786	0	NA	NA	NA	NA	NA
gene-LOC108695788	0	NA	NA	NA	NA	NA
gene-LOC108703434	0	NA	NA	NA	NA	NA
gene-LOC108705703	0	NA	NA	NA	NA	NA
gene-LOC108705701	0	NA	NA	NA	NA	NA
gene-LOC108705700	0	NA	NA	NA	NA	NA
gene-LOC108709286	0	NA	NA	NA	NA	NA
gene-LOC108705704	0	NA	NA	NA	NA	NA
gene-LOC108701048	0	NA	NA	NA	NA	NA
gene-LOC108701045	0	NA	NA	NA	NA	NA
gene-LOC108701047	0	NA	NA	NA	NA	NA
gene-LOC108706163	0	NA	NA	NA	NA	NA
gene-LOC108713468	0	NA	NA	NA	NA	NA
gene-LOC108713467	0	NA	NA	NA	NA	NA
gene-LOC108706169	0	NA	NA	NA	NA	NA
gene-LOC108703555	0	NA	NA	NA	NA	NA
gene-LOC108703552	0	NA	NA	NA	NA	NA
gene-LOC108696809	0	NA	NA	NA	NA	NA
gene-LOC108696803	0	NA	NA	NA	NA	NA
gene-LOC108696801	0	NA	NA	NA	NA	NA
gene-LOC108696806	0	NA	NA	NA	NA	NA
gene-LOC108707078	0	NA	NA	NA	NA	NA
gene-LOC108697617	0	NA	NA	NA	NA	NA
gene-LOC108701899	0	NA	NA	NA	NA	NA
gene-LOC108701897	0	NA	NA	NA	NA	NA
gene-LOC108701894	0	NA	NA	NA	NA	NA
gene-LOC108701892	0	NA	NA	NA	NA	NA
gene-LOC108701891	0	NA	NA	NA	NA	NA
gene-LOC101027269	0	NA	NA	NA	NA	NA
gene-LOC108697037	0	NA	NA	NA	NA	NA
gene-LOC108697036	0	NA	NA	NA	NA	NA
gene-LOC108697031	0	NA	NA	NA	NA	NA
gene-LOC108697030	0	NA	NA	NA	NA	NA
gene-LOC108706388	0	NA	NA	NA	NA	NA
gene-LOC108706389	0	NA	NA	NA	NA	NA
gene-LOC108719433	0	NA	NA	NA	NA	NA
gene-LOC108697039	0	NA	NA	NA	NA	NA
gene-LOC108697038	0	NA	NA	NA	NA	NA
gene-LOC108719437	0	NA	NA	NA	NA	NA
gene-LOC108707389	0	NA	NA	NA	NA	NA
gene-LOC108700760	0	NA	NA	NA	NA	NA
gene-LOC108706031	0	NA	NA	NA	NA	NA
gene-LOC108706038	0	NA	NA	NA	NA	NA
gene-LOC108712840	0	NA	NA	NA	NA	NA
gene-LOC108715922	0	NA	NA	NA	NA	NA
gene-LOC108715923	0	NA	NA	NA	NA	NA
gene-LOC108715926	0	NA	NA	NA	NA	NA
gene-LOC108707920	0	NA	NA	NA	NA	NA
gene-LOC108696780	0	NA	NA	NA	NA	NA
gene-LOC108707928	0	NA	NA	NA	NA	NA
gene-LOC108701561	0	NA	NA	NA	NA	NA
gene-LOC108715693	0	NA	NA	NA	NA	NA
gene-LOC108715694	0	NA	NA	NA	NA	NA
gene-rag1.L	0	NA	NA	NA	NA	NA
gene-LOC108704442	0	NA	NA	NA	NA	NA
gene-LOC108711332	0	NA	NA	NA	NA	NA
gene-LOC108711337	0	NA	NA	NA	NA	NA
gene-btg4.L	0	NA	NA	NA	NA	NA
gene-LOC108697812	0	NA	NA	NA	NA	NA
gene-LOC108716641	0	NA	NA	NA	NA	NA
gene-LOC108716644	0	NA	NA	NA	NA	NA
gene-LOC108717136	0	NA	NA	NA	NA	NA
gene-LOC108712326	0	NA	NA	NA	NA	NA
gene-LOC108711593	0	NA	NA	NA	NA	NA
gene-LOC108717999	0	NA	NA	NA	NA	NA
gene-LOC108719840	0	NA	NA	NA	NA	NA
gene-LOC108719845	0	NA	NA	NA	NA	NA
gene-LOC108719844	0	NA	NA	NA	NA	NA
gene-LOC108715170	0	NA	NA	NA	NA	NA
gene-igf2bp3.S	0	NA	NA	NA	NA	NA
gene-LOC108717399	0	NA	NA	NA	NA	NA
gene-LOC108715705	0	NA	NA	NA	NA	NA
gene-LOC108705654	0	NA	NA	NA	NA	NA
gene-LOC108705656	0	NA	NA	NA	NA	NA
gene-LOC108705651	0	NA	NA	NA	NA	NA
gene-LOC108705650	0	NA	NA	NA	NA	NA
gene-LOC108705652	0	NA	NA	NA	NA	NA
gene-LOC108719947	0	NA	NA	NA	NA	NA
gene-LOC108715216	0	NA	NA	NA	NA	NA
gene-npffr1.L	0	NA	NA	NA	NA	NA
gene-LOC108695437	0	NA	NA	NA	NA	NA
gene-LOC108701004	0	NA	NA	NA	NA	NA
gene-LOC108704290	0	NA	NA	NA	NA	NA
gene-LOC108704291	0	NA	NA	NA	NA	NA
gene-LOC108696973	0	NA	NA	NA	NA	NA
gene-LOC108696971	0	NA	NA	NA	NA	NA
gene-LOC108708775	0	NA	NA	NA	NA	NA
gene-LOC108708774	0	NA	NA	NA	NA	NA
gene-LOC108708777	0	NA	NA	NA	NA	NA
gene-LOC108708773	0	NA	NA	NA	NA	NA
gene-LOC108707679	0	NA	NA	NA	NA	NA
gene-LOC108708779	0	NA	NA	NA	NA	NA
gene-LOC108708778	0	NA	NA	NA	NA	NA
gene-LOC108707678	0	NA	NA	NA	NA	NA
gene-LOC108702525	0	NA	NA	NA	NA	NA
gene-LOC108706632	0	NA	NA	NA	NA	NA
gene-LOC108706630	0	NA	NA	NA	NA	NA
gene-LOC108702298	0	NA	NA	NA	NA	NA
gene-LOC108702299	0	NA	NA	NA	NA	NA
gene-LOC108702294	0	NA	NA	NA	NA	NA
gene-LOC108702295	0	NA	NA	NA	NA	NA
gene-LOC108702296	0	NA	NA	NA	NA	NA
gene-LOC108702290	0	NA	NA	NA	NA	NA
gene-LOC108702291	0	NA	NA	NA	NA	NA
gene-LOC108702292	0	NA	NA	NA	NA	NA
gene-LOC108702293	0	NA	NA	NA	NA	NA
gene-LOC733324	0	NA	NA	NA	NA	NA
gene-LOC108708874	0	NA	NA	NA	NA	NA
gene-trnas-uga-19	0	NA	NA	NA	NA	NA
gene-lhcgr-A	0	NA	NA	NA	NA	NA
gene-LOC108706993	0	NA	NA	NA	NA	NA
gene-LOC108706996	0	NA	NA	NA	NA	NA
gene-LOC108706999	0	NA	NA	NA	NA	NA
gene-LOC108700100	0	NA	NA	NA	NA	NA
gene-LOC108718080	0	NA	NA	NA	NA	NA
gene-LOC108703455	0	NA	NA	NA	NA	NA
gene-LOC108703457	0	NA	NA	NA	NA	NA
gene-LOC108703456	0	NA	NA	NA	NA	NA
gene-LOC108703459	0	NA	NA	NA	NA	NA
gene-LOC108703458	0	NA	NA	NA	NA	NA
gene-LOC108707226	0	NA	NA	NA	NA	NA
gene-LOC108714990	0	NA	NA	NA	NA	NA
gene-LOC108714992	0	NA	NA	NA	NA	NA
gene-LOC108714993	0	NA	NA	NA	NA	NA
gene-LOC108720118	0	NA	NA	NA	NA	NA
gene-LOC108720113	0	NA	NA	NA	NA	NA
gene-LOC108720116	0	NA	NA	NA	NA	NA
gene-LOC108713419	0	NA	NA	NA	NA	NA
gene-LOC108706172	0	NA	NA	NA	NA	NA
gene-LOC108706178	0	NA	NA	NA	NA	NA
gene-LOC108713412	0	NA	NA	NA	NA	NA
gene-LOC108713415	0	NA	NA	NA	NA	NA
gene-LOC108699538	0	NA	NA	NA	NA	NA
gene-LOC108699539	0	NA	NA	NA	NA	NA
gene-LOC108699533	0	NA	NA	NA	NA	NA
gene-LOC108699530	0	NA	NA	NA	NA	NA
gene-LOC108699534	0	NA	NA	NA	NA	NA
gene-LOC108697598	0	NA	NA	NA	NA	NA
gene-LOC108695820	0	NA	NA	NA	NA	NA
gene-LOC108697596	0	NA	NA	NA	NA	NA
gene-trnas-cga-40	0	NA	NA	NA	NA	NA
gene-trnas-cga-41	0	NA	NA	NA	NA	NA
gene-trnas-cga-42	0	NA	NA	NA	NA	NA
gene-LOC108710291	0	NA	NA	NA	NA	NA
gene-LOC108696246	0	NA	NA	NA	NA	NA
gene-LOC108696240	0	NA	NA	NA	NA	NA
gene-LOC108717417	0	NA	NA	NA	NA	NA
gene-LOC108717413	0	NA	NA	NA	NA	NA
gene-LOC108717418	0	NA	NA	NA	NA	NA
gene-LOC108717419	0	NA	NA	NA	NA	NA
gene-LOC108695531	0	NA	NA	NA	NA	NA
gene-LOC100127301	0	NA	NA	NA	NA	NA
gene-LOC108714147	0	NA	NA	NA	NA	NA
gene-LOC108714146	0	NA	NA	NA	NA	NA
gene-LOC108716438	0	NA	NA	NA	NA	NA
gene-LOC108716434	0	NA	NA	NA	NA	NA
gene-LOC108716431	0	NA	NA	NA	NA	NA
gene-LOC108716432	0	NA	NA	NA	NA	NA
gene-LOC108705134	0	NA	NA	NA	NA	NA
gene-LOC108705135	0	NA	NA	NA	NA	NA
gene-LOC108705137	0	NA	NA	NA	NA	NA
gene-LOC108706377	0	NA	NA	NA	NA	NA
gene-LOC108719480	0	NA	NA	NA	NA	NA
gene-LOC108719485	0	NA	NA	NA	NA	NA
gene-LOC108704826	0	NA	NA	NA	NA	NA
gene-LOC108704822	0	NA	NA	NA	NA	NA
gene-LOC108704829	0	NA	NA	NA	NA	NA
gene-LOC108705194	0	NA	NA	NA	NA	NA
gene-LOC108705445	0	NA	NA	NA	NA	NA
gene-LOC108705446	0	NA	NA	NA	NA	NA
gene-LOC108705441	0	NA	NA	NA	NA	NA
gene-LOC108705443	0	NA	NA	NA	NA	NA
gene-LOC108705449	0	NA	NA	NA	NA	NA
gene-LOC108702876	0	NA	NA	NA	NA	NA
gene-b3gat1.L	0	NA	NA	NA	NA	NA
gene-LOC108719118	0	NA	NA	NA	NA	NA
gene-LOC108696849	0	NA	NA	NA	NA	NA
gene-LOC108719117	0	NA	NA	NA	NA	NA
gene-LOC108703049	0	NA	NA	NA	NA	NA
gene-LOC108707756	0	NA	NA	NA	NA	NA
gene-LOC108708926	0	NA	NA	NA	NA	NA
gene-LOC108708927	0	NA	NA	NA	NA	NA
gene-LOC108708920	0	NA	NA	NA	NA	NA
gene-LOC108707753	0	NA	NA	NA	NA	NA
gene-LOC108708922	0	NA	NA	NA	NA	NA
gene-LOC108707751	0	NA	NA	NA	NA	NA
gene-LOC108708929	0	NA	NA	NA	NA	NA
gene-LOC108707758	0	NA	NA	NA	NA	NA
gene-trnar-ucu-52	0	NA	NA	NA	NA	NA
gene-trnar-ucu-53	0	NA	NA	NA	NA	NA
gene-trnar-ucu-50	0	NA	NA	NA	NA	NA
gene-trnar-ucu-51	0	NA	NA	NA	NA	NA
gene-trnar-ucu-56	0	NA	NA	NA	NA	NA
gene-trnar-ucu-57	0	NA	NA	NA	NA	NA
gene-trnar-ucu-54	0	NA	NA	NA	NA	NA
gene-trnar-ucu-55	0	NA	NA	NA	NA	NA
gene-trnar-ucu-58	0	NA	NA	NA	NA	NA
gene-trnar-ucu-59	0	NA	NA	NA	NA	NA
gene-LOC108713659	0	NA	NA	NA	NA	NA
gene-LOC108713653	0	NA	NA	NA	NA	NA
gene-LOC108713651	0	NA	NA	NA	NA	NA
gene-LOC108713656	0	NA	NA	NA	NA	NA
gene-LOC108713655	0	NA	NA	NA	NA	NA
gene-LOC108706404	0	NA	NA	NA	NA	NA
gene-LOC108701754	0	NA	NA	NA	NA	NA
gene-LOC108701755	0	NA	NA	NA	NA	NA
gene-LOC108701756	0	NA	NA	NA	NA	NA
gene-LOC108701752	0	NA	NA	NA	NA	NA
gene-LOC108702311	0	NA	NA	NA	NA	NA
gene-LOC108702310	0	NA	NA	NA	NA	NA
gene-LOC108702313	0	NA	NA	NA	NA	NA
gene-LOC108702314	0	NA	NA	NA	NA	NA
gene-lep.S	0	NA	NA	NA	NA	NA
gene-LOC108705839	0	NA	NA	NA	NA	NA
gene-LOC108705836	0	NA	NA	NA	NA	NA
gene-LOC108705833	0	NA	NA	NA	NA	NA
gene-LOC108703430	0	NA	NA	NA	NA	NA
gene-LOC108706082	0	NA	NA	NA	NA	NA
gene-LOC108703864	0	NA	NA	NA	NA	NA
gene-LOC108703865	0	NA	NA	NA	NA	NA
gene-LOC108703867	0	NA	NA	NA	NA	NA
gene-LOC108703860	0	NA	NA	NA	NA	NA
gene-LOC108703862	0	NA	NA	NA	NA	NA
gene-LOC108703863	0	NA	NA	NA	NA	NA
gene-LOC108703868	0	NA	NA	NA	NA	NA
gene-LOC108716147	0	NA	NA	NA	NA	NA
gene-LOC108716146	0	NA	NA	NA	NA	NA
gene-LOC108716140	0	NA	NA	NA	NA	NA
gene-LOC108716143	0	NA	NA	NA	NA	NA
gene-LOC108716142	0	NA	NA	NA	NA	NA
gene-LOC108719290	0	NA	NA	NA	NA	NA
gene-LOC108719291	0	NA	NA	NA	NA	NA
gene-cxcr3.L	0	NA	NA	NA	NA	NA
gene-LOC108712242	0	NA	NA	NA	NA	NA
gene-LOC108712243	0	NA	NA	NA	NA	NA
gene-LOC108712240	0	NA	NA	NA	NA	NA
gene-LOC108712245	0	NA	NA	NA	NA	NA
gene-LOC108712248	0	NA	NA	NA	NA	NA
gene-LOC108696468	0	NA	NA	NA	NA	NA
gene-LOC108696463	0	NA	NA	NA	NA	NA
gene-LOC108707411	0	NA	NA	NA	NA	NA
gene-LOC108707418	0	NA	NA	NA	NA	NA
gene-LOC108698944	0	NA	NA	NA	NA	NA
gene-LOC108698946	0	NA	NA	NA	NA	NA
gene-LOC108698947	0	NA	NA	NA	NA	NA
gene-LOC108698940	0	NA	NA	NA	NA	NA
gene-LOC108698941	0	NA	NA	NA	NA	NA
gene-LOC108698943	0	NA	NA	NA	NA	NA
gene-trnar-acg-16	0	NA	NA	NA	NA	NA
gene-trnar-acg-17	0	NA	NA	NA	NA	NA
gene-trnar-acg-13	0	NA	NA	NA	NA	NA
gene-LOC108695284	0	NA	NA	NA	NA	NA
gene-LOC108695286	0	NA	NA	NA	NA	NA
gene-LOC108699700	0	NA	NA	NA	NA	NA
gene-LOC108716977	0	NA	NA	NA	NA	NA
gene-LOC108716973	0	NA	NA	NA	NA	NA
gene-LOC108710488	0	NA	NA	NA	NA	NA
gene-LOC108710489	0	NA	NA	NA	NA	NA
gene-LOC108710482	0	NA	NA	NA	NA	NA
gene-LOC108710483	0	NA	NA	NA	NA	NA
gene-LOC108710480	0	NA	NA	NA	NA	NA
gene-LOC108710481	0	NA	NA	NA	NA	NA
gene-LOC108710486	0	NA	NA	NA	NA	NA
gene-LOC108710487	0	NA	NA	NA	NA	NA
gene-LOC108710485	0	NA	NA	NA	NA	NA
gene-LOC108717592	0	NA	NA	NA	NA	NA
gene-LOC108717594	0	NA	NA	NA	NA	NA
gene-LOC108717597	0	NA	NA	NA	NA	NA
gene-LOC108717596	0	NA	NA	NA	NA	NA
gene-LOC108717599	0	NA	NA	NA	NA	NA
gene-LOC108717598	0	NA	NA	NA	NA	NA
gene-LOC108717627	0	NA	NA	NA	NA	NA
gene-LOC108695709	0	NA	NA	NA	NA	NA
gene-LOC108695708	0	NA	NA	NA	NA	NA
gene-LOC108695702	0	NA	NA	NA	NA	NA
gene-LOC108695705	0	NA	NA	NA	NA	NA
gene-LOC108695706	0	NA	NA	NA	NA	NA
gene-LOC108714700	0	NA	NA	NA	NA	NA
gene-epgn.L	0	NA	NA	NA	NA	NA
gene-syn2.L-2	0	NA	NA	NA	NA	NA
gene-LOC108705760	0	NA	NA	NA	NA	NA
gene-LOC108705764	0	NA	NA	NA	NA	NA
gene-LOC108705767	0	NA	NA	NA	NA	NA
gene-LOC108705766	0	NA	NA	NA	NA	NA
gene-LOC108702935	0	NA	NA	NA	NA	NA
gene-MGC64575	0	NA	NA	NA	NA	NA
gene-LOC108700273	0	NA	NA	NA	NA	NA
gene-or52d1	0	NA	NA	NA	NA	NA
gene-LOC108702686	0	NA	NA	NA	NA	NA
gene-LOC108702685	0	NA	NA	NA	NA	NA
gene-LOC108719708	0	NA	NA	NA	NA	NA
gene-LOC108719702	0	NA	NA	NA	NA	NA
gene-LOC108719703	0	NA	NA	NA	NA	NA
gene-LOC108719701	0	NA	NA	NA	NA	NA
gene-LOC108719706	0	NA	NA	NA	NA	NA
gene-LOC108708066	0	NA	NA	NA	NA	NA
gene-LOC108708068	0	NA	NA	NA	NA	NA
gene-LOC495513	0	NA	NA	NA	NA	NA
gene-MGC64394	0	NA	NA	NA	NA	NA
gene-nmu.L	0	NA	NA	NA	NA	NA
gene-LOC108706306	0	NA	NA	NA	NA	NA
gene-LOC108706307	0	NA	NA	NA	NA	NA
gene-LOC108706305	0	NA	NA	NA	NA	NA
gene-LOC108696708	0	NA	NA	NA	NA	NA
gene-LOC108696704	0	NA	NA	NA	NA	NA
gene-LOC108696706	0	NA	NA	NA	NA	NA
gene-LOC108696702	0	NA	NA	NA	NA	NA
gene-LOC108699149	0	NA	NA	NA	NA	NA
gene-LOC108699148	0	NA	NA	NA	NA	NA
gene-LOC108699146	0	NA	NA	NA	NA	NA
gene-LOC108699144	0	NA	NA	NA	NA	NA
gene-LOC108699143	0	NA	NA	NA	NA	NA
gene-LOC108699142	0	NA	NA	NA	NA	NA
gene-LOC108699141	0	NA	NA	NA	NA	NA
gene-LOC108714736	0	NA	NA	NA	NA	NA
gene-LOC108714732	0	NA	NA	NA	NA	NA
gene-LOC108710649	0	NA	NA	NA	NA	NA
gene-LOC108710646	0	NA	NA	NA	NA	NA
gene-LOC108710647	0	NA	NA	NA	NA	NA
gene-LOC108710640	0	NA	NA	NA	NA	NA
gene-LOC108711510	0	NA	NA	NA	NA	NA
gene-LOC108697899	0	NA	NA	NA	NA	NA
gene-LOC108697893	0	NA	NA	NA	NA	NA
gene-LOC108718138	0	NA	NA	NA	NA	NA
gene-LOC108717917	0	NA	NA	NA	NA	NA
gene-LOC108717913	0	NA	NA	NA	NA	NA
gene-LOC108717918	0	NA	NA	NA	NA	NA
gene-LOC108697274	0	NA	NA	NA	NA	NA
gene-LOC108697273	0	NA	NA	NA	NA	NA
gene-LOC108697279	0	NA	NA	NA	NA	NA
gene-LOC108696036	0	NA	NA	NA	NA	NA
gene-LOC108696034	0	NA	NA	NA	NA	NA
gene-LOC108696035	0	NA	NA	NA	NA	NA
gene-MGC82264	0	NA	NA	NA	NA	NA
gene-LOC108713920	0	NA	NA	NA	NA	NA
gene-trnai-uau-15	0	NA	NA	NA	NA	NA
gene-trnai-uau-14	0	NA	NA	NA	NA	NA
gene-trnai-uau-11	0	NA	NA	NA	NA	NA
gene-trnai-uau-10	0	NA	NA	NA	NA	NA
gene-trnai-uau-13	0	NA	NA	NA	NA	NA
gene-trnai-uau-12	0	NA	NA	NA	NA	NA
gene-LOC108709534	0	NA	NA	NA	NA	NA
gene-LOC108710365	0	NA	NA	NA	NA	NA
gene-LOC108710363	0	NA	NA	NA	NA	NA
gene-LOC108710362	0	NA	NA	NA	NA	NA
gene-LOC108710361	0	NA	NA	NA	NA	NA
gene-trnaa-agc-25	0	NA	NA	NA	NA	NA
gene-LOC108695918	0	NA	NA	NA	NA	NA
gene-pomc.S	0	NA	NA	NA	NA	NA
gene-LOC108695917	0	NA	NA	NA	NA	NA
gene-pomc.L	0	NA	NA	NA	NA	NA
gene-fgf4.L	0	NA	NA	NA	NA	NA
gene-fgf4.S	0	NA	NA	NA	NA	NA
gene-LOC108706913	0	NA	NA	NA	NA	NA
gene-LOC108706912	0	NA	NA	NA	NA	NA
gene-LOC108706911	0	NA	NA	NA	NA	NA
gene-LOC108700182	0	NA	NA	NA	NA	NA
gene-LOC108703983	0	NA	NA	NA	NA	NA
gene-LOC108703981	0	NA	NA	NA	NA	NA
gene-LOC108703980	0	NA	NA	NA	NA	NA
gene-LOC108703987	0	NA	NA	NA	NA	NA
gene-LOC108703989	0	NA	NA	NA	NA	NA
gene-vax2.S	0	NA	NA	NA	NA	NA
gene-LOC108704407	0	NA	NA	NA	NA	NA
gene-LOC108704404	0	NA	NA	NA	NA	NA
gene-LOC108704403	0	NA	NA	NA	NA	NA
gene-LOC108704402	0	NA	NA	NA	NA	NA
gene-LOC108704401	0	NA	NA	NA	NA	NA
gene-barhl2.S	0	NA	NA	NA	NA	NA
gene-LOC108705121	0	NA	NA	NA	NA	NA
gene-hsd17b13.L	0	NA	NA	NA	NA	NA
gene-LOC108705647	0	NA	NA	NA	NA	NA
gene-LOC108708188	0	NA	NA	NA	NA	NA
gene-LOC108708186	0	NA	NA	NA	NA	NA
gene-LOC108719197	0	NA	NA	NA	NA	NA
gene-LOC108702760	0	NA	NA	NA	NA	NA
gene-LOC108702764	0	NA	NA	NA	NA	NA
gene-LOC108719574	0	NA	NA	NA	NA	NA
gene-LOC108719577	0	NA	NA	NA	NA	NA
gene-LOC108719576	0	NA	NA	NA	NA	NA
gene-LOC108719570	0	NA	NA	NA	NA	NA
gene-LOC108719573	0	NA	NA	NA	NA	NA
gene-LOC108719572	0	NA	NA	NA	NA	NA
gene-LOC108714919	0	NA	NA	NA	NA	NA
gene-LOC108714916	0	NA	NA	NA	NA	NA
gene-LOC108714912	0	NA	NA	NA	NA	NA
gene-LOC108714913	0	NA	NA	NA	NA	NA
gene-LOC108697666	0	NA	NA	NA	NA	NA
gene-LOC108713498	0	NA	NA	NA	NA	NA
gene-LOC108713499	0	NA	NA	NA	NA	NA
gene-LOC108707842	0	NA	NA	NA	NA	NA
gene-LOC108707843	0	NA	NA	NA	NA	NA
gene-LOC108707844	0	NA	NA	NA	NA	NA
gene-LOC108712547	0	NA	NA	NA	NA	NA
gene-LOC108712540	0	NA	NA	NA	NA	NA
gene-LOC108696137	0	NA	NA	NA	NA	NA
gene-LOC108696135	0	NA	NA	NA	NA	NA
gene-LOC108696132	0	NA	NA	NA	NA	NA
gene-LOC108710569	0	NA	NA	NA	NA	NA
gene-LOC108710568	0	NA	NA	NA	NA	NA
gene-LOC108710560	0	NA	NA	NA	NA	NA
gene-LOC108710565	0	NA	NA	NA	NA	NA
gene-LOC108710567	0	NA	NA	NA	NA	NA
gene-LOC108710566	0	NA	NA	NA	NA	NA
gene-LOC108698666	0	NA	NA	NA	NA	NA
gene-LOC108698662	0	NA	NA	NA	NA	NA
gene-LOC108702304	0	NA	NA	NA	NA	NA
gene-chchd6-b	0	NA	NA	NA	NA	NA
gene-LOC108698080	0	NA	NA	NA	NA	NA
gene-LOC108698083	0	NA	NA	NA	NA	NA
gene-LOC108719960	0	NA	NA	NA	NA	NA
gene-LOC108715236	0	NA	NA	NA	NA	NA
gene-LOC108719969	0	NA	NA	NA	NA	NA
gene-LOC108705483	0	NA	NA	NA	NA	NA
gene-LOC108696955	0	NA	NA	NA	NA	NA
gene-LOC108696954	0	NA	NA	NA	NA	NA
[truncated: 35,308 more rows]
