# Supplementary material for: Adrenergic receptor signaling induced by Klf15, a regulator of regeneration enhancer, promotes kidney reconstruction
Source: Proc Natl Acad Sci U S A. 2022 Aug 8;119(33):e2204338119. doi: 10.1073/pnas.2204338119 (PMC9388080; doi:10.1073/pnas.2204338119)
Supplement: Supplementary File [file pnas.2204338119.sd02.csv]

	logFC.groupRegenerating (2 day)	logFC.groupUninjured (2 day)	logCPM	LR	PValue	FDR	injury_induction
gene-LOC108712721	8.33596728751212	7.05170484054359	0.8874664515721418.536923530116	9.43535401814183E-05	0.00220140558070555		injury_induction
gene-LOC108710170	7.85530743679435	5.91497982074761	0.19409618881728	5.83622432732461	0.0540356014434109	0.349188747686311	injury_induction
gene-slc22a6.S	7.69804825687003	11.4159412678707	3.4493981505678854.2037626518003	1.6974714984974E-12	2.25365014926842E-10		injury_induction
gene-LOC108713003	6.92108607097034	5.12548240610387E-15	-0.649609421291534	8.63557271268545	0.013329357355514	0.126276875282418	injury_induction
gene-LOC108712817	6.38289695328148	6.06387119621818	-0.445747256616952	4.63612929737135	0.0984639636822326	0.517630433763349	injury_induction
gene-LOC108712607	6.18367513115305	5.12548240610387E-15	-1.15422145207844	5.30092587410851	0.0706185135654636	0.417295169303948	injury_induction
gene-LOC108712832	6.03618287566711	5.12548240610387E-15	-1.16327567482085	4.98661977335168	0.0826359976347026	0.463594159963586	injury_induction
gene-LOC108702769	5.83650163180386	5.12548240610387E-15	-1.5550734733372	2.25305113737386	0.324157565319525	0.930758584574426	injury_induction
gene-LOC108709622	5.61921772662213	5.12548240610387E-15	-1.30776012801336	2.79430322512803	0.247300368944858	0.840435423263436	injury_induction
gene-LOC108713236	5.31070031815725	5.00335460795221	-1.11340668033103	2.55918136534975	0.278151129231756	0.88265170363825	injury_induction
gene-LOC108696379	5.15516146774346	4.35106407120343	-1.27811952062669	1.69984429614126	0.427448208321118	1	injury_induction
gene-pcsk4.L	5.14613623553445	5.12548240610387E-15	-1.54532303789321	2.08963684761827	0.351755684036963	0.957239687006906	injury_induction
gene-akr1c8p.S	4.82313018907375	2.13434315097839	4.7619663338471	23.612609696382	7.45739166096037E-06	0.000245121507220659	injury_induction
gene-dram1.S	3.26031668808659	2.12768959162825	-0.0607928337792107	2.12026532833064	0.346409851107797	0.950467920517658	injury_induction
gene-LOC108712510	3.09477072189736	2.15855296753244	2.7504517056206410.7510759728141	0.00462842803224414	0.0550966064450964		injury_induction
gene-LOC108712571	2.92539459888974	-2.96607603963267	5.7908519033280181.7266391292353	1.79178460508871E-18	6.55354002569062E-16		injury_induction
gene-LOC108712655	2.90460847205227	0.365946937772095	0.224867573548788	2.76876795338259	0.250478052593874	0.844519295115944	injury_induction
gene-LOC108712264	2.85769337805097	1.41354781646252	-0.413361707901479	1.54896861991653	0.46094142262046	1	injury_induction
gene-LOC108711232	2.34998716661815	1.8382719846445	3.69919827189488	11.9350853434576	0.0025605257468092	0.0341162621557896	injury_induction
gene-LOC108712834	2.34962074496286	1.88512499987641	1.527181817210457.62822427980504	0.0220572895496353	0.183108878777981		injury_induction
gene-egr1.S	2.30687353641911	2.08864147407076	2.70420610510581	14.8698568503715	0.000590271223890385	0.0102234208680031	injury_induction
gene-LOC108713073	2.25753933872701	2.1541182879749	1.94813911601165	9.9264034816396	0.00699051016221323	0.0763898543121526	injury_induction
gene-LOC108712632	2.21815941222722	1.90784200842548	6.2643689805551221.3090144426612	2.35942570394864E-05	0.000669886565732205		injury_induction
gene-LOC108706686	2.20777990804721	0.577967772893116	4.7862957357549321.3523236620433	2.30888248314812E-05	0.00065703645155459		injury_induction
gene-gpc2.L	2.06117427569731	0.0396673647050846	1.26394387564116	3.57770652905808	0.167151738634307	0.701217802004959	injury_induction
gene-MGC82408	2.0063616441519	1.44536464255141	2.07039795616954	8.16784592744667	0.016841268208279	0.150238448839375	injury_induction
gene-LOC108712787	1.9597805653068	-0.253854435963227	-0.0240507813236648	1.60972403524254	0.447149621071245	1	injury_induction
gene-LOC108712884	1.95022909182584	0.615252827856794	1.67240213412122	3.33271243483493	0.188934248229393	0.746204963479261	injury_induction
gene-LOC108717144	1.78049088568271	-1.03438345778519	0.991157753833071	5.45798828414943	0.0652849240114001	0.395451316787353	injury_induction
gene-LOC108712552	1.7610822563581	1.61308149330806	2.25420791623608	7.64340896092373	0.0218904572208876	0.181966864425056	injury_induction
gene-LOC108710013	1.73632575796544	-0.637251425076122	-0.441767103195726	1.99599548650867	0.368616768176773	0.97022617259566	injury_induction
gene-LOC108712872	1.69808813862509	0.184398447707093	1.930805237465486.61014177088978	0.0366966104886284	0.26650582976431		injury_induction
gene-LOC108713274	1.68146173049315	0.350492752275901	2.1876478504087	8.45323315923276	0.0146017107917367	0.135239827335482	injury_induction
gene-LOC108711733	1.6806124282414	-1.20012575577342	7.46784332390519	25.8438006409692	2.44393693625387E-06	9.18186860834068E-05	injury_induction
gene-LOC108718824	1.52445304966481	1.33464982280479	5.1757901569108810.3444062163052	0.00567205888473915	0.0648499442044153		injury_induction
gene-LOC108711835	1.51964328083229	0.851754373123769	2.28569506922775	3.73296721486718	0.154666575102543	0.676165924315957	injury_induction
gene-LOC445857	1.38898394716006	1.06227452122573	5.039673262478486.94038555163809	0.0311110326281454	0.23590636062159		injury_induction
gene-LOC108712776	1.38462300711741	0.248488923929115	-0.0710677179671618	0.538518292893779	0.763945256295105	1	injury_induction
gene-LOC108710164	1.37022305945386	0.560901438686149	1.49566425318718	2.15008750033269	0.341282823794056	0.946584684975218	injury_induction
gene-LOC108704164	1.36865424460213	0.882555100375297	2.43062399483365	1.53146941820363	0.464992171462128	1	injury_induction
gene-phf23.L	1.31739107767433	0.687269486575743	3.07675322889971	2.53122213564961	0.282066881471649	0.889000470364951	injury_induction
gene-ccdc69.S	1.31581031264373	0.966488517804642	2.52602987897667	3.25737073894287	0.196187318508701	0.760356071394192	injury_induction
gene-bcl2l14.L	1.3075342599089	0.685012324919333	3.0315002213987	5.7897212447854	0.0553067330776428	0.354462857056798	injury_induction
gene-LOC108712718	1.30351607428869	0.881552894379123	4.274807953622087.32779043069798	0.0256324740104791	0.204549884044694		injury_induction
gene-adam19.S	1.29036674878009	0.306876163647013	2.2438976639296	4.84416736287431	0.0887365260384715	0.486032197098278	injury_induction
gene-LOC108710169	1.26188102239702	1.04995701733006	1.12978403343814	1.51384330256193	0.469108285489418	1	injury_induction
gene-LOC108711801	1.25870503612927	-5.07252966914263	-0.832553507624847	3.624148634089	0.163315018078803	0.694731286142063	injury_induction
gene-LOC108702766	1.23440496613577	0.669397153166951	3.58011965232331	2.38982148616699	0.302730973809534	0.913014101852245	injury_induction
gene-LOC495060	1.21124795389492	-0.142402487828901	4.4400485648763	11.801586699136	0.00273727234328497	0.0360209591925688	injury_induction
gene-mink1.L	1.20939188818288	1.01535231575642	4.384009159414986.80400996248328	0.0333064242147095	0.248264289346287		injury_induction
gene-LOC108716608	1.1962114699567	-5.0904227774913	-0.747097521750954	3.91844541389514	0.140967951756267	0.639403206829306	injury_induction
gene-LOC108712953	1.19424179589041	1.01412338934972	0.526766723247586	0.589005630481733	0.744901849260524	1	injury_induction
gene-LOC108710155	1.14193231454246	0.938446821257423	2.59180622484469	3.55223168633124	0.169294438023854	0.706947347140801	injury_induction
gene-LOC108703808	1.09565787818485	-3.19447270797358	-1.94532569462468	0.814683170370817	0.665416854936768	1	injury_induction
gene-tgm2-a	1.06924435704277	0.964248930255789	6.25140138652314	6.97091357194823	0.0306397594198202	0.233471712556216	injury_induction
gene-rnf145.L	1.06329714295018	0.418430699832534	5.32467546480932	5.73074218388513	0.056961989074275	0.361052772144403	injury_induction
gene-LOC108703752	1.06304619861525	0.337568259074846	1.78453913009914	1.85579456314566	0.395384218585368	0.996132144724016	injury_induction
gene-tmtc2.S	1.05390825194529	-0.724014596347332	3.6289917912437410.6042801800415	0.00498092286916589	0.0584848901160807		injury_induction
gene-LOC108713013	1.04772143250806	0.601817171697093	1.65337293229481	1.9082262377523	0.385153578563521	0.985387776400306	injury_induction
gene-LOC108712675	1.04438968223406	0.138521652643742	1.91639488934827	2.23074422466181	0.32779328028082	0.934132173099079	injury_induction
gene-ybx2.L	1.03562233627578	0.75998873667202	3.47204176450774	2.33284525443158	0.311479227859966	0.921566703697969	injury_induction
gene-sqrdl-b	1.02037803616463	0.9411210579971	5.63374090196483	6.69841794682625	0.0351121177371617	0.257809048695196	injury_induction
gene-LOC108712888	1.01634922756983	0.0499570399913476	0.588647046407605	0.408325728985913	0.815329572136103	1	injury_induction
gene-pced1a.L	1.00111437844278	0.405859442310817	1.12056827504774	1.10077533835485	0.57672618807062	1	injury_induction
gene-LOC108711697	0.986534657533823	0.0398056320719189	2.70622040808286	3.43550270663406	0.179469257466651	0.730307546717752	injury_induction
gene-LOC443642	0.984035596449776	0.589450538412758	4.26450941340468	4.34024227766486	0.114163786405357	0.567124950655745	injury_induction
gene-st3Gal-II	0.98322545015117	0.172526860853429	2.4891869440274	2.65118911207734	0.265644971305453	0.860353932154922	injury_induction
gene-grip1.S	0.983168477484856	0.738276414606937	2.5370052437871	2.24681025918435	0.325170659085853	0.931361622576067	injury_induction
gene-LOC108712880	0.979476417171181	0.751219270656465	4.33492406942223	5.23130340398298	0.0731201206367478	0.426845803987806	injury_induction
gene-LOC108712640	0.962741195334641	0.33516750227967	2.73270127025143	2.08909815523433	0.351850440851583	0.957239687006906	injury_induction
gene-LOC108712978	0.962597626273755	0.152958200654608	0.471024144453854	0.466921528781385	0.791788661441377	1	injury_induction
gene-LOC496304	0.947664687046355	0.384291475930106	3.88278963905699	2.67314953738119	0.26274408833194	0.855987179095017	injury_induction
gene-LOC108712828	0.940137156433497	0.530300521464595	0.940700627868786	0.442487842382329	0.801521148450712	1	injury_induction
gene-dpysl3.L	0.936255572357464	0.171516044592492	2.92077183683015	3.32310748612048	0.189843782370806	0.748303836287456	injury_induction
gene-ap3m2.S	0.93134076118229	0.534080235844835	5.46096950258088	4.53125865232426	0.103764712140349	0.534691408818229	injury_induction
gene-pfkfb3.S	0.924876540701151	0.0651448071124124	3.38777863301364	3.0089551527193	0.222133311217287	0.801829476796523	injury_induction
gene-LOC108702730	0.905048379231497	0.199914081496123	1.42938624590306	1.13262467683981	0.567614755110635	1	injury_induction
gene-mri1.L	0.892959660731158	0.845712123011292	4.63880149542942	2.07941051637818	0.353558875186111	0.959064849672413	injury_induction
gene-LOC108712722	0.881384758777771	-1.9344795954975	1.873381152363747.49676184057151	0.0235558538028264	0.192297207400885		injury_induction
gene-rab3d.S	0.878728758480991	0.458767410170396	4.99068502828032	4.35461287262124	0.113346425645491	0.564568104346639	injury_induction
gene-LOC108712753	0.860137936739391	0.234869146240973	2.20719867520003	1.8481635878704	0.396895683838335	0.997775422975524	injury_induction
gene-rnf145	0.853040091895589	0.661821104855225	4.2604172065995	2.95593769110933	0.228100525574285	0.811306556552787	injury_induction
gene-anxa2.S	0.84976750051292	0.123548090289683	6.18836497190665	3.14728290095263	0.207288973812235	0.78108312958331	injury_induction
gene-LOC108713232	0.840465063252286	0.821245838117588	2.71466594375388	2.69092841838837	0.260418790999668	0.853856958851122	injury_induction
gene-MGC115291	0.831401111247346	0.706391095079742	3.52293105904579	2.77026269354979	0.250290922727109	0.844420641542799	injury_induction
gene-LOC108712553	0.822261078630543	0.505876970498046	4.84380883964123	1.62937398301481	0.442777898915877	1	injury_induction
gene-LOC100037050	0.82204516527738	-0.0768844614784244	3.85772676167793	2.94739539186869	0.229076860599723	0.812286899531561	injury_induction
gene-LOC108712763	0.820270065396047	0.440848122518655	2.33074594060201	1.96001470197664	0.375308339954036	0.976832422932282	injury_induction
gene-cdkn1b.L	0.815141082682131	-0.559447837040459	1.61944780916672	2.4191236401493	0.298327972122894	0.908029832421375	injury_induction
gene-gamt.L	0.813725609868492	-1.45912479201301	6.02507634869088	9.24453456486023	0.00983048229515384	0.0997133776469017	injury_induction
gene-fkbp4.S	0.809689928937006	0.49669604177979	3.56972006812172	2.01180172103543	0.365715028131908	0.968292793380029	injury_induction
gene-LOC108712593	0.809380342220075	0.419705930181528	2.96280977227959	1.35307486511767	0.508374228386932	1	injury_induction
gene-nmrk2.S	0.795413402838536	0.751344094665853	7.32690074988204	2.44400891235406	0.294638983690659	0.903444142092377	injury_induction
gene-plscr3.L	0.7647739715265	0.215645261149098	4.39563533283812	1.46378554160684	0.480997709518546	1	injury_induction
gene-g6pc.S	0.763464842300479	-3.23593850693426	3.22791524421949	17.2171600814479	0.000182532915787742	0.00379585032848011	injury_induction
gene-LOC108706604	0.749722194032011	-4.87813174054263	-1.00833156858299	2.25086116738482	0.324512707391546	0.931089223760817	injury_induction
gene-LOC108703779	0.738314942858502	-0.779512555117496	-0.0928099197599779	0.905239846998255	0.635959801073334	1	injury_induction
gene-fgd6.S	0.733948514164176	-0.0667725613628658	3.74342477877911	3.19794197487155	0.202104378975784	0.772689902280138	injury_induction
gene-LOC108713148	0.72620160349154	0.441565745743924	2.62880798838222	1.64095875855501	0.440220571296173	1	injury_induction
gene-prnp.S	0.723751402389971	0.467687416805274	3.19456987181568	1.91994603492639	0.382903217535885	0.983271636605951	injury_induction
gene-sec24a.S	0.722221067123128	-0.187856434126741	2.46806960596811	2.86438712005718	0.238784559078732	0.826126462760833	injury_induction
gene-gpx4.L	0.713697813652992	-0.220467456146167	6.29475729669741	3.77645798323124	0.151339595332536	0.667852647630818	injury_induction
gene-LOC108713028	0.713452878468527	0.272594080520539	1.25451806959667	0.566955018698544	0.753160061009455	1	injury_induction
gene-appl2.L	0.712345524750912	0.546258588236738	3.82107445572175	2.20471174467803	0.332087804934199	0.938169191116646	injury_induction
gene-perp.S	0.707220254878295	0.35152568641056	5.9748828529497	2.90125023962163	0.234423699382209	0.820239363674297	injury_induction
gene-LOC108713068	0.689315768847409	0.503319189037012	4.05966659550526	2.35809584895369	0.307571430477215	0.915729172856073	injury_induction
gene-pim3.L	0.675577065523949	0.573310663606304	3.95425465616562	1.75362410909694	0.416107326938378	1	injury_induction
gene-mthfd2l.S	0.674558082999311	0.448839505275707	4.38646493788843	2.16709588831617	0.33839279455664	0.944695643959612	injury_induction
gene-LOC108712829	0.667237579500588	-1.11724275074508	4.3392968111457815.124753359409	0.000519638760209164	0.00915305157087973		injury_induction
gene-LOC108712546	0.661098430129406	0.026451588336193	3.54179454673274	2.36296238964064	0.306823935834023	0.915729172856073	injury_induction
gene-aurkb.L	0.658005600072215	0.172344643967472	6.21439566803756	2.38066822036414	0.304119637622937	0.915729172856073	injury_induction
gene-LOC108713141	0.654445962787425	0.332056972911706	3.50925251948965	1.88341959128568	0.389960512243303	0.990775776578833	injury_induction
gene-kdm7a.L	0.643547491282342	0.0754720073813277	4.6959145509783	2.0678375920484	0.355610660805348	0.960942121010078	injury_induction
gene-LOC108712775	0.639779883164795	-0.412712091593074	0.901469131047659	0.562467822118441	0.754851746656359	1	injury_induction
gene-LOC108711726	0.639366786625842	-0.370239360730872	2.59669262542523	2.18751254130316	0.334955942526699	0.940957844695118	injury_induction
gene-MGC84433	0.637098045877708	0.199442184194722	5.7685451323167	2.58659076933	0.274365152991767	0.876892141226986	injury_induction
gene-prickle1.S	0.634293550583986	0.347889056155181	4.19698311409209	1.97862382457411	0.371832456361957	0.974085629484974	injury_induction
gene-cyp-7	0.629967986347502	0.466045675914936	8.57351717482062	0.810152611063643	0.666925918779908	1	injury_induction
gene-LOC108713130	0.627625296034854	0.249752829944499	4.6574660285823	1.61692853981065	0.445541773003263	1	injury_induction
gene-LOC108712968	0.615799447147707	0.400978049637101	8.35045957266778	0.494170931862259	0.781073935467471	1	injury_induction
gene-LOC108712976	0.614847040918519	0.114590534037804	4.0953533068477	2.14920405456433	0.341433609527606	0.946584684975218	injury_induction
gene-blcap.S	0.607118408777548	-0.760191555714363	3.063826797661726.00923922850769	0.0495576017488906	0.327925762406148		injury_induction
gene-MGC83023	0.604443715698407	-0.909176355190863	1.30701607438571	2.27703972588024	0.32029274830653	0.926650760843095	injury_induction
gene-LOC108712735	0.600811625181118	0.328570231833409	6.66587410135166	1.57358201808216	0.45530351839002	1	injury_induction
gene-aagab.S	0.599289977116211	0.311295601175542	3.22860760581316	1.28248633313397	0.526637319017158	1	injury_induction
gene-LOC108719890	0.598388465765104	-0.354690902572381	1.66456926732526	1.45345600941461	0.483488376500665	1	injury_induction
gene-LOC108712246	0.597503453870388	-0.338117104947588	4.07405865455356	4.3415256254368	0.114090553983076	0.566875880485913	injury_induction
gene-LOC108708025	0.593357256899498	0.293240950406228	4.41495129519033	1.83743689738459	0.399030091081213	0.999972486528946	injury_induction
gene-LOC108712723	0.592929748949672	-4.8800106914939	-1.30388865758811	1.64303662173546	0.439763449738118	1	injury_induction
gene-trmt1.L	0.579872046082264	0.00132379020086163	3.50147842050943	1.23709551871067	0.538726229909409	1	injury_induction
gene-LOC108713200	0.576656822171484	0.555208585571442	1.00917057908784	0.376447498236593	0.828429326162729	1	injury_induction
gene-creld2.S	0.566065939491688	-1.13925920052441	2.588104950767036.83643102917766	0.0327708619174731	0.245301473827281		injury_induction
gene-pcif1.S	0.565617682514225	0.526529281563136	4.24278933332414	1.91248477823697	0.384334354993657	0.985048212541107	injury_induction
gene-ier2.L	0.541414575424721	-0.0543446851799117	3.63590548857229	1.13504135705134	0.566929297653681	1	injury_induction
gene-LOC108712870	0.539136415401044	0.0330805742645231	4.58207167473923	1.97181096594635	0.373101237120258	0.975081460822801	injury_induction
gene-cyfip2.L	0.527388539042496	-0.473160436337904	3.42837507862651	3.06704623388086	0.215774129120045	0.789514067779671	injury_induction
gene-rassf3.S	0.517821776248783	0.220431677246768	3.96128603233384	1.1737884288739	0.556051582676433	1	injury_induction
gene-ergic2.S	0.500893430277414	0.125065521045272	4.88497903582672	1.12872593117657	0.568722327077688	1	injury_induction
gene-LOC108713324	0.498415117897228	0.374224173389953	1.41619103651043	0.343040324245406	0.842383283613677	1	injury_induction
gene-LOC108702959	0.494970462059811	-0.768448954715272	2.00306452666905	2.94045147459069	0.229873588287321	0.814074542607091	injury_induction
gene-LOC108713124	0.488573258401817	-0.564769004890351	1.28145279801332	0.687617310324084	0.709064590919153	1	injury_induction
gene-MGC131307	0.487693061385247	0.0795590297877886	3.12423621109974	0.584321505116733	0.746648500668941	1	injury_induction
gene-pigb.S	0.482661003368694	-0.484751681688743	2.1976525353557	2.42262347006987	0.297806380045395	0.907701194473331	injury_induction
gene-LOC108712899	0.475317987514926	0.147318305866114	3.53070657007653	1.00183315667991	0.60597498154761	1	injury_induction
gene-LOC108712711	0.474965281655453	-0.485056520206442	4.41755134806427	4.23594562787145	0.120275201756778	0.584182652251025	injury_induction
gene-LOC108711721	0.472697551265829	0.2722406648178	4.97607216069209	1.16173338272155	0.559413317712375	1	injury_induction
gene-snapc2.L	0.471626300003211	-0.136107187041035	3.21781693135685	1.4704441952975	0.479398973765389	1	injury_induction
gene-tmem205.L	0.470897808533075	0.416851696724378	4.702532229136	1.3469031488332	0.5099454221326	1	injury_induction
gene-LOC108700218	0.47043205604967	0.297344015683538	8.55829015869114	0.346632207111668	0.840871770273046	1	injury_induction
gene-ppp1r12a.S	0.459550383668523	0.175141737617973	5.27086533130817	1.00180833318311	0.605982502803293	1	injury_induction
gene-LOC108712741	0.457479392769891	-0.231236066570378	3.34864490498135	1.65124814631929	0.437961587089887	1	injury_induction
gene-yipf5.S	0.45553394909622	0.0230192719040485	5.30169497267898	1.52462505566307	0.466586184907946	1	injury_induction
gene-LOC496324	0.450824992266848	0.0964154133467289	5.85098188116868	1.32386876404959	0.515852512923462	1	injury_induction
gene-rnf126.L	0.450454501044725	-0.10165720258885	3.82865959794226	1.37569621798265	0.502656568240526	1	injury_induction
gene-akr1b1.S	0.447825134300703	0.256612291443325	6.83253510366289	0.927303648245232	0.62898251288515	1	injury_induction
gene-LOC108706599	0.446912286850735	-0.328184136144079	4.96339189577413	3.46330561433084	0.17699163504366	0.724651770036635	injury_induction
gene-LOC108710641	0.445027768921697	-0.616854226459117	-0.333685146304359	0.299166561327803	0.861066724825074	1	injury_induction
gene-LOC108712630	0.444912324286614	0.192832193613202	3.12464692774198	0.521918587217826	0.77031227560963	1	injury_induction
gene-stk38l.S	0.437280539631886	-0.0126247098734203	4.23836028743275	1.29590867855317	0.52311479835731	1	injury_induction
gene-LOC108711817	0.433590895095114	0.293252240490623	4.06937108487433	0.882119602437893	0.643354232055265	1	injury_induction
gene-LOC108713090	0.431906562184382	0.0856506587172318	3.49136969403242	0.829677352847852	0.66044681775373	1	injury_induction
gene-LOC108712719	0.431386407862191	0.264418762415649	3.78823478975945	0.870557279849605	0.647084338424421	1	injury_induction
gene-per1.L	0.430490838774432	0.362035213778921	3.78674570606965	0.827416232549995	0.661193914845893	1	injury_induction
gene-LOC108712759	0.429662941800528	0.0946609644052435	5.3247529531408	1.18477404809249	0.553005670166766	1	injury_induction
gene-ergic3.S	0.429513303759595	-0.534097718114324	3.69855698389864	3.01326498096529	0.221655148392705	0.801132398865203	injury_induction
gene-LOC108712687	0.424463329506734	0.0643151443075018	3.24331131005442	0.65651811816357	0.720176427293138	1	injury_induction
gene-LOC108698052	0.418729698960099	-0.333922571183367	4.39101830832428	3.0010671511746	0.223011135099438	0.803361928798045	injury_induction
gene-LOC108711756	0.415635901696603	-0.069243461694443	3.70167153567085	1.21707968945954	0.544144825218124	1	injury_induction
gene-LOC108712659	0.41498199483598	0.136989121490228	7.2311058764348	0.581597057269647	0.747666296194347	1	injury_induction
gene-MGC83206	0.414702724795377	-0.0940135363108494	3.44539008985588	1.03448354677596	0.596162633948564	1	injury_induction
gene-MGC82578	0.414636372945163	0.179755593259564	5.54993426732687	0.743366200536784	0.68957273331667	1	injury_induction
gene-enc1.2.L	0.412040246234224	0.369438266985448	5.26767196531195	1.19158693559712	0.551125092316464	1	injury_induction
gene-LOC108713071	0.411272861298351	0.367760077707183	5.58353242211747	1.09092766167835	0.579572897202552	1	injury_induction
gene-eif4a1.L	0.407224667607476	0.216493491413677	8.87695416504177	0.234215500143433	0.889489345458941	1	injury_induction
gene-LOC495278	0.404416448452757	0.0141014238482112	7.74662878495994	0.658737581294858	0.719377668065075	1	injury_induction
gene-LOC108712423	0.40051798671162	0.231667338000142	2.50570056920299	0.42577455976286	0.808247237806437	1	injury_induction
gene-tipin.S	0.392016344043972	-0.0385489063207344	3.40351772928121	0.836934309313543	0.658054743271129	1	injury_induction
gene-dbnl.S	0.388766542358703	0.263944233649829	5.80667884985329	0.850111512886464	0.653733334268131	1	injury_induction
gene-LOC108713282	0.386789486368798	-0.357466952760011	3.20923365418053	2.11162225738412	0.347910112950167	0.95206356516041	injury_induction
gene-sox15.L	0.380805866391865	-1.10807477561273	4.00160577105161	4.00604671113057	0.134926734460169	0.623015667905995	injury_induction
gene-LOC108713017	0.377479978716667	-0.103062444228645	4.72657993258588	1.37183541630713	0.503627834065529	1	injury_induction
gene-LOC108712952	0.376312385342516	-0.163922553628175	4.766168583983	1.35771796052281	0.507195382268182	1	injury_induction
gene-tdrd7.L	0.375648469701006	0.305554110545139	3.18152126306976	0.530997666228323	0.766823337680401	1	injury_induction
gene-mak16.S	0.374938663048608	-0.506899492965754	4.25221122300062	3.35735718294466	0.186620414988089	0.741541354673618	injury_induction
gene-pnkp.S	0.372836450845038	0.0173179700514911	4.31174527475284	0.832886561938691	0.659387911577987	1	injury_induction
gene-LOC108712586	0.370315094315162	-0.29494376776626	5.4484148318696	2.35526567183156	0.308006979387654	0.916186922342147	injury_induction
gene-LOC108713109	0.36838930834601	-0.180974556932329	3.8123247275103	1.36219165087365	0.506062132648847	1	injury_induction
gene-LOC108712867	0.367360342462921	-0.0391748945158605	0.890295756705994	0.0993491747897473	0.951539016915719	1	injury_induction
gene-dusp22.S	0.367341951501134	-0.364140120021245	0.94845658009492	0.471435419009038	0.790003652981521	1	injury_induction
gene-LOC108712695	0.359999708404985	0.0176797308740741	3.77875787265787	0.712624787393739	0.700253831179801	1	injury_induction
gene-pradc1.L	0.355035922942912	-0.187561827506478	3.1127769266771	0.712641696851536	0.700247910748526	1	injury_induction
gene-slc44a2.L	0.354837890807117	-0.101771591013775	6.46932480783646	1.28165097040673	0.526857331555066	1	injury_induction
gene-c19orf43.L	0.344339449024453	0.201459218639663	4.84012756605797	0.324633833591804	0.850171728141641	1	injury_induction
gene-rasgrf1.S	0.343457203181281	-1.1694263882524	-0.886609488044283	0.347355455272369	0.840567745767032	1	injury_induction
gene-LOC108713229	0.339780180414829	0.207627996157234	3.49001019002392	0.453612954619272	0.797075019467651	1	injury_induction
gene-LOC108711708	0.337123980249058	-2.61774148260229	0.626305893609022	4.36347815472839	0.112845113515091	0.563270379053887	injury_induction
gene-lemd3.S	0.327690888721193	-0.0174814612138776	4.60281539619298	0.759859793702384	0.683909351730931	1	injury_induction
gene-LOC108697526	0.325891424942457	-0.124447601796348	4.9604930602316	1.14528293873841	0.56403359177711	1	injury_induction
gene-LOC108711696	0.325040394191502	-0.128482492562294	3.58410691311998	0.918827920534198	0.631653711231941	1	injury_induction
gene-stam2.S	0.323528671488728	-0.142068705919006	4.68431521350316	1.08728748948601	0.580628730336599	1	injury_induction
gene-nampt.S	0.320490357002911	0.245409769310637	4.0168233372667	0.404742036198325	0.81679182716665	1	injury_induction
gene-LOC108712669	0.316656347182958	-0.682524361431165	6.03136225356754	4.99150600844953	0.082434354597827	0.462880563964649	injury_induction
gene-cpeb4.S	0.315153995727392	0.0552366030546423	4.43551364724564	0.607056130393417	0.738209170855477	1	injury_induction
gene-LOC108704163	0.313977020561783	-0.205754099944663	2.97301626911599	0.725225268536956	0.695855932040624	1	injury_induction
gene-nrf1.S	0.311837600345663	0.158607871853362	4.31304505011272	0.408707282835229	0.815174040904105	1	injury_induction
gene-LOC108713012	0.308866148835995	-0.314629368155811	3.42454600396085	1.59589836341823	0.450251401728116	1	injury_induction
gene-wdr76.S	0.30590074022983	0.150324087011315	4.18194948679453	0.457546900596109	0.795508735358876	1	injury_induction
gene-alkbh5.L	0.305524389859651	-0.288169940447381	6.48229310371612	1.13657587848198	0.566494481905079	1	injury_induction
gene-LOC108712830	0.304989139964636	-0.351057821456957	4.46286737481719	2.07244873886503	0.354791718750363	0.959563190620544	injury_induction
gene-LOC108713252	0.30422609261269	-0.691363810420084	4.27866427471826	4.97245288934503	0.083223422971811	0.465424132547355	injury_induction
gene-LOC108713189	0.29513067992921	0.286219908957137	5.13227635793107	0.562340248096764	0.754899897928601	1	injury_induction
gene-pbdc1.S	0.292791898168912	-0.145875337451829	5.48565269585418	0.994701741147797	0.608139568093451	1	injury_induction
gene-LOC108711727	0.289054951826802	-0.194000227061982	6.95796696714107	0.919436648901424	0.631461487720256	1	injury_induction
gene-LOC108713258	0.283252648914457	-0.0394122232413643	5.97842613723839	0.696489550329936	0.705926061896665	1	injury_induction
gene-LOC108711813	0.281308611705428	-0.122221499326697	4.1361945197045	0.693785604957078	0.706881100098298	1	injury_induction
gene-rpl27.L	0.274511420191874	0.0745947376193827	8.43905196943873	0.178371125088937	0.914675828251698	1	injury_induction
gene-glis2.S	0.273950574533848	0.0531783553876325	5.10565144532586	0.357586144643392	0.836278930751485	1	injury_induction
gene-taf2.S	0.267078981826443	-0.00225837450648212	5.72696999245993	0.563368447960254	0.754511903685054	1	injury_induction
gene-arfgap3.S	0.262847197774441	-0.0668149920287485	6.30132039343528	0.604022212053263	0.73932985382689	1	injury_induction
gene-LOC108713040	0.260286542713393	0.0663295292680165	3.98040341379815	0.338150639439942	0.844445297607333	1	injury_induction
gene-LOC108711700	0.255823393128801	0.0889005068065477	4.6404562250801	0.357243181728292	0.836422349377915	1	injury_induction
gene-taf6.L	0.25571435929848	-0.642059058442097	4.97839549204889	2.03130324538711	0.362166357108537	0.968158639253612	injury_induction
gene-cln6.S	0.254882859001884	-1.10448574457121	3.06065887543287	5.7687681236804	0.0558892032300332	0.356847253962493	injury_induction
gene-LOC108713140	0.252688427894242	0.179271939374093	4.38348486678071	0.338844788470517	0.84415226302034	1	injury_induction
gene-srpk3.S	0.247696149078131	0.109379469021961	4.15561954841123	0.210281404405492	0.900197853854245	1	injury_induction
gene-LOC108712877	0.246678893472211	0.160702637437726	4.53524626505245	0.326442898694827	0.849403067830707	1	injury_induction
gene-smyd5.L	0.245458943325504	-0.0203514403606073	5.45940472890069	0.403137931553175	0.817447199735102	1	injury_induction
gene-LOC108703730	0.241029757994528	-0.442205154808084	3.83235888147211	2.14856504743539	0.34154271621194	0.946584684975218	injury_induction
gene-stambp.S	0.239708216303842	0.0518873486231704	4.46799571000774	0.329814887178015	0.847972185718002	1	injury_induction
gene-sin3a.S	0.236297353597764	-0.0623749725915888	5.92190468000216	0.549389300379424	0.759804093842985	1	injury_induction
gene-LOC108703819	0.235330538376159	0.0726233019519568	3.33163646503585	0.237453652753259	0.888050359564566	1	injury_induction
gene-LOC108713143	0.232642804424256	-5.33329497177976	-0.994031859799683	3.82224916894328	0.147913951294961	0.658578085805119	injury_induction
gene-LOC108712528	0.227477858580163	0.202974077730768	5.09212726891104	0.340652476913262	0.84338962558009	1	injury_induction
gene-LOC100158370	0.226624167773151	-0.273408292902733	2.49668693844068	0.747637560079887	0.688101598274956	1	injury_induction
gene-cct2.S	0.226266495910621	0.121175947254331	6.65157094726805	0.211230798435039	0.899770634028325	1	injury_induction
gene-hspa4.S	0.226205558110956	0.179758687387098	7.19458267629366	0.228483305560282	0.892042365316845	1	injury_induction
gene-luc7l.L	0.225884653713369	-0.293613675205975	3.7720180293216	1.13966749836739	0.565619465581169	1	injury_induction
gene-LOC108712980	0.225544543066811	-0.362652322693973	-0.104058894902041	0.0580404914147632	0.971396797652205	1	injury_induction
gene-LOC398383	0.225167866179561	0.103166335646848	2.74363461936366	0.163077070665405	0.921697191261615	1	injury_induction
gene-mier2.S	0.224034714760035	-0.0159424048352905	2.38257908064064	0.201256561139878	0.904269104816025	1	injury_induction
gene-LOC108702751	0.223670847765824	-1.0457995572	3.74881812892135	6.37804423017357	0.0412121519824102	0.289493834307621	injury_induction
gene-LOC108712869	0.218537013896473	-0.0805884987233182	3.52995065111452	0.41469208625814	0.812738358796143	1	injury_induction
gene-MGC53277	0.218110654673506	-0.357466817477147	1.43433470573579	0.469949524089301	0.79059080227232	1	injury_induction
gene-ppfibp1.S	0.216019429569152	-0.318178655489958	6.19475162134837	1.28058608080792	0.527137928695897	1	injury_induction
gene-dbn1.S	0.21191438267225	-0.475522149817611	5.97141851263272	2.50084087628129	0.286384364635037	0.89477713387033	injury_induction
gene-LOC108712764	0.211412624999879	-0.0176980212976123	3.78478002317138	0.270330657768763	0.873571473151349	1	injury_induction
gene-rpn2.S	0.211341349713494	0.133026212862013	7.75122115397397	0.143276482679958	0.930867584317502	1	injury_induction
gene-LOC108713094	0.208635870596158	-0.10264483883008	4.31360564518218	0.523749520623399	0.769607403063463	1	injury_induction
gene-LOC108699297	0.206280931497177	-0.338003920105399	2.58210255763112	0.889817196760368	0.640882851086052	1	injury_induction
gene-MGC154476	0.205600769369299	-0.242504118104881	2.61092669197393	0.576838024046034	0.749447498926529	1	injury_induction
gene-LOC108712689	0.201653049533795	-0.0415016112673385	6.61023802648026	0.287260771976311	0.866207851457279	1	injury_induction
gene-gramd4.S	0.200575222999853	-0.595713632623853	2.11583822708364	1.58785188287148	0.452066520181161	1	injury_induction
gene-LOC108713050	0.197502528519097	-0.533905220660434	4.88096923568816	2.18087459395156	0.336069499393255	0.941979324858315	injury_induction
gene-LOC100036826	0.196676395521554	0.0556297507989405	4.56291847894454	0.19370055078749	0.907691899772002	1	injury_induction
gene-LOC108713106	0.195430297313297	-0.0621081225289472	2.33985934671019	0.19974854515437	0.904951188064452	1	injury_induction
gene-LOC108712283	0.193708711961005	0.0896863030587603	4.10598776120439	0.176336447619946	0.915606836896566	1	injury_induction
gene-mybl2.S	0.193508027233357	0.0146705302796917	5.03278616728799	0.274469818456578	0.871765416335995	1	injury_induction
gene-LOC108711772	0.192641329112843	-0.194404006989407	7.26190480104759	0.491920320647409	0.781953377074348	1	injury_induction
gene-larp6.S	0.192296187233984	-0.676414098597542	2.57185651912354	2.12177322801572	0.346148773887033	0.950240787888413	injury_induction
gene-LOC100158391	0.192280928165315	-1.52327113805773	4.1402689041845314.2719583859361	0.000795946016435499	0.0131623927460812		injury_induction
gene-LOC108712671	0.192236947624085	-0.227302420608285	4.25900089527229	0.832450674944624	0.659531636546731	1	injury_induction
gene-LOC108713060	0.19132534947582	-0.301867331197664	2.9077715453854	0.729287128170133	0.694444131599267	1	injury_induction
gene-LOC108712993	0.190639923560797	-0.317437508073629	3.49866996455869	0.808828089841221	0.667367743832027	1	injury_induction
gene-abhd17c.S	0.187833843545546	-0.463083082278544	4.94829185642084	1.22051531916765	0.543210887550268	1	injury_induction
gene-gnai1.S	0.186358254576819	-0.510386595274137	4.91419353513916	2.80543052195342	0.245928297041831	0.838651460488079	injury_induction
gene-LOC108713147	0.184311269817421	0.163667190257949	5.18950017972865	0.207084135788858	0.901638091927962	1	injury_induction
gene-LOC108699044	0.183914151681792	0.0986861560636613	4.66773837640398	0.183361682257788	0.912396302454495	1	injury_induction
gene-LOC108712618	0.182847755019074	-0.104028100985117	7.34832549014473	0.315584997069763	0.854026975432547	1	injury_induction
gene-cep41.S	0.182786129270222	0.00148977201956409	2.22732199895506	0.0975297355452511	0.952405044492155	1	injury_induction
gene-LOC108696048	0.18275580110765	-1.18954870751448	1.6533515899455	2.86736381619792	0.238429428885219	0.825376886278265	injury_induction
gene-LOC108713015	0.180540055022533	-0.409449170642207	4.82348861266601	1.49083473355564	0.474536202957251	1	injury_induction
gene-LOC108713227	0.177605433098252	-0.263876155334853	5.09472095309844	0.937551668533738	0.62576784314231	1	injury_induction
gene-LOC108710157	0.171678487485438	-0.449926996915246	3.04614611062137	1.31312090270005	0.518632130613296	1	injury_induction
gene-mcat.S	0.167618014066189	-0.14055460633926	3.70411623741128	0.319477058804999	0.852366628643611	1	injury_induction
gene-LOC108712620	0.162392224208402	-0.022466100393523	3.70376284608497	0.187455895582993	0.91053044036576	1	injury_induction
gene-LOC108712551	0.162354898962229	-0.0837645249358276	3.38940682261147	0.250538020413978	0.882259533838903	1	injury_induction
gene-pelp1.L	0.15859018654911	-0.400065079043904	7.10287570716491	1.34797301206677	0.509672709151368	1	injury_induction
gene-LOC108713257	0.15471779731603	-2.69549829173993	0.418271913177417	3.6280917962273	0.16299334648586	0.69472271662283	injury_induction
gene-micall2.L	0.152476844386667	-0.310139651903779	3.91928453039851	0.761288032577729	0.683421133113204	1	injury_induction
gene-usp44.S	0.150252574992026	-0.225918868678978	3.3596509299562	0.472250653493667	0.789681699492429	1	injury_induction
gene-LOC108702733	0.146551159230108	-0.238002600705729	4.91039776260177	0.815410795238638	0.665174812042985	1	injury_induction
gene-LOC108712781	0.145420100182379	-0.339839141782009	4.38894297757123	1.24650365277927	0.536197976808959	1	injury_induction
gene-polrmt.L	0.145085292516946	-0.753659234370971	4.85890114376155	4.48820852537693	0.106022466131702	0.541863593284304	injury_induction
gene-brf2.S	0.143763479337265	-0.425061509580194	3.3788507548342	1.30933178349657	0.519615641461898	1	injury_induction
gene-fbxl14.S	0.139634610457496	-0.581592526190049	4.89779965926278	0.828463223838405	0.660847873295021	1	injury_induction
gene-tnpo2.S	0.138396755086367	-0.709522023338403	6.57647200055102	3.84802299432806	0.146020026749431	0.65279438441474	injury_induction
gene-sema3c.S	0.137703576114868	-0.620079993542847	3.14392790876328	1.41974484177856	0.491706924991743	1	injury_induction
gene-LOC108712777	0.134164328586221	-0.325817704124444	4.11379721492658	1.06140053398417	0.588192933331276	1	injury_induction
gene-gtf2f1.L	0.133234617336935	-0.211975459947458	5.22115500508018	0.432813839420419	0.805407498997185	1	injury_induction
gene-LOC108714513	0.13069086511011	-0.712832008373618	0.316529822012687	0.199306204857919	0.905151358387887	1	injury_induction
gene-ccnb2.S	0.12972853707677	-0.135623993819774	3.95765287502932	0.349055970362124	0.839853350452255	1	injury_induction
gene-ska2.L	0.129354171065418	-0.330340365222645	2.49826569097546	0.440496216439998	0.802319711150559	1	injury_induction
gene-ap1s1.L	0.128573163841143	0.00470214518974874	5.88147538352205	0.109486122042824	0.946728368125681	1	injury_induction
gene-golt1b.S	0.128454278899982	-0.020991947262292	4.15173727822166	0.0507690510999623	0.974934952543379	1	injury_induction
gene-pfn1.L	0.127223370026215	0.031482516569501	6.68426311769864	0.0409139807280781	0.979750834295061	1	injury_induction
gene-LOC108712908	0.126831866697251	-0.819016776476965	3.04474202176901	3.38597483738877	0.183969109486183	0.737664872847872	injury_induction
gene-LOC108711803	0.121851051233004	-5.09363952589387	-1.25108644873564	2.30652156471419	0.315605967311802	0.921767117125051	injury_induction
gene-LOC108712914	0.121615238076352	-0.901735779360687	4.82792529696562	5.49374554346569	0.0641280911405066	0.390536515863349	injury_induction
gene-LOC108711832	0.113627578214242	0.0362040619762206	1.35190458409639	0.0184263511959999	0.990829135664235	1	injury_induction
gene-bid.S	0.112090517972963	-0.140080369017156	2.75923969891397	0.181143335364917	0.91340886965832	1	injury_induction
gene-LOC108711795	0.110099586133403	-1.05362764580907	4.263529954804716.48088359640196	0.0391465963821413	0.279148617962365		injury_induction
gene-LOC108712917	0.109979294315221	0.0597792011979292	3.88948252668387	0.0569792222608987	0.971912391164735	1	injury_induction
gene-ube2n.S	0.108675586772778	-0.443430069759328	4.90746222962471	1.6619990679778	0.435613657987953	1	injury_induction
gene-LOC108712614	0.107706540100194	-0.175404963149924	3.35470240082982	0.318966284690383	0.852584339847776	1	injury_induction
gene-ptbp1.S	0.102602086729294	-0.424985400432159	7.55916120337476	0.906885752408741	0.635436651527807	1	injury_induction
gene-fam107b.S	0.102548628575391	-0.0830529030609175	4.36923256945317	0.173108206312272	0.917085930199185	1	injury_induction
gene-LOC108713159	0.101986707223391	-0.0645967043477168	7.04170117681622	0.116878742830735	0.943235425694952	1	injury_induction
gene-LOC108702749	0.0998129031611175	-0.215320919392611	1.72375449340599	0.17828459094174	0.914715404454245	1	injury_induction
gene-khsrp.L	0.0980943461592035	-0.601156590649606	6.77967438799561	1.66637240550878	0.434662155897296	1	injury_induction
gene-kiaa0101.S	0.097875826620846	-0.228327002585432	3.74347365055299	0.455216733544764	0.796436109610299	1	injury_induction
gene-senp3.L	0.0976780229094981	-0.917284395626523	5.82937708961211	3.6284184445892	0.162966727904833	0.69472271662283	injury_induction
gene-cnot4.L	0.094446843470094	-0.0281111548826281	4.91926151840523	0.0847263595377186	0.958521601696799	1	injury_induction
gene-LOC108711780	0.0934861931970426	0.0232670951166844	4.6014575857928	0.0399990027480186	0.980199162059412	1	injury_induction
gene-LOC431905	0.0891011403481559	-0.115261623454325	6.11137139101545	0.210092861224368	0.900282720937963	1	injury_induction
gene-LOC108712670	0.088633076583054	-0.906232463163347	2.69994086789722	3.30532473013285	0.191539281692299	0.751738679934842	injury_induction
gene-plod3.L	0.0834076791406702	-0.24229623794794	6.72257015055485	0.576664428272174	0.749512552209004	1	injury_induction
gene-LOC108713270	0.0828894673331116	-0.0789042916971737	5.19829002186011	0.113779936172577	0.944698010577977	1	injury_induction
gene-rangrf.S	0.0822553971910017	-0.44650081144316	4.61366276005409	1.57213484682959	0.455633088693311	1	injury_induction
gene-pdia3.S	0.0821533782859841	-0.0697197058199195	8.35385415289417	0.0513596247571968	0.974647109593342	1	injury_induction
gene-LOC108713350	0.081051420640951	0.0767103789495284	2.69894278980744	0.0240597157855484	0.9880422115631	1	injury_induction
gene-LOC108703800	0.0796424086176471	-0.195361303049004	2.50415134864006	0.137906439993635	0.933370342124514	1	injury_induction
gene-LOC108713268	0.074781267240813	-0.401148786405716	3.73684881142223	0.83790922801634	0.657734046502459	1	injury_induction
gene-LOC108712658	0.074648585084807	0.0520854303390105	3.91999266972312	0.0286756100539183	0.985764491811901	1	injury_induction
gene-LOC108712746	0.0720374826732555	-0.107423073243845	1.17428683615564	0.0368736895832379	0.98173207412769	1	injury_induction
gene-znf703.S	0.0717403019031138	-0.306281633295392	5.62654559408499	0.623256083339086	0.732253845497676	1	injury_induction
gene-LOC108712568	0.0691015163826905	-1.35489439845047	1.58437481438239	3.40066082381974	0.182623173211518	0.73759042145741	injury_induction
gene-LOC108711843	0.0690866492028505	-0.420125389005486	2.77204705764398	0.727884746554119	0.694931240199097	1	injury_induction
gene-LOC108702768	0.0625460666533713	0.0542266671696591	2.12154213049323	0.00998590260963983	0.995019492757067	1	injury_induction
gene-LOC108711707	0.062250599794865	-0.149988566288042	1.27560977677349	0.0590501795719489	0.970906517498875	1	injury_induction
gene-LOC108712752	0.0615574786641065	-1.02819272857401	5.064865674766777.82443526183252	0.0199961078690039	0.170085452865693		injury_induction
gene-eif3j.S	0.058150256501556	-0.284439999946206	6.43561701138638	0.712761420657529	0.700205993830646	1	injury_induction
gene-MGC81806	0.0531599888283617	0.0430072205297377	4.40449563720244	0.016417615098745	0.991824792709109	1	injury_induction
gene-cnn1.L	0.0510959463264811	-0.273813571114807	6.77065074417672	0.514288091399759	0.773256821422819	1	injury_induction
gene-angel2	0.0492723459009447	-0.425462997397969	3.9325311986875	1.07090938097555	0.58540305242205	1	injury_induction
gene-LOC108713203	0.0477065682759577	-0.0257302663990318	4.31175524236543	0.0254712413522462	0.987345134156381	1	injury_induction
gene-LOC108713085	0.0464702908969147	-0.343563914179369	6.66565078033577	0.907583167245562	0.635215108682551	1	injury_induction
gene-LOC108702761	0.0454625539162453	-0.218779796323747	4.19851993251958	0.246959844886874	0.883839386401211	1	injury_induction
gene-bmp1.L	0.0432580458071947	0.00441864214620763	6.05315560266472	0.0130806819286753	0.993481000513433	1	injury_induction
gene-golga7.L	0.0423656860153777	-0.194580602990858	4.39513987810996	0.309381508711938	0.856680061101674	1	injury_induction
gene-scamp5.L	0.0417838669299018	-0.531053065802013	2.64905038542174	1.31447989143571	0.518279842703947	1	injury_induction
gene-tmem60.S	0.0398826959394307	-0.253808462748123	0.531878615948646	0.0639664718718165	0.968522818321705	1	injury_induction
gene-LOC108702773	0.0394813709410308	-0.182993064540853	3.57664001627475	0.0733748320018748	0.963977412173946	1	injury_induction
gene-zswim4.L	0.0346238506529252	-0.98323415802033	4.76371042021472	3.38965613204493	0.183630798687308	0.737664872847872	injury_induction
gene-LOC108711720	0.033929330013309	-0.661425534728925	5.74316223327586	2.56683747913544	0.277088386302235	0.881172254366436	injury_induction
gene-gid8.L	0.0336805137950448	-0.176531431908915	4.43847203625215	0.233881819051019	0.889637760727681	1	injury_induction
gene-MGC53372	0.0330573439593238	-0.405529144121963	6.2816325255931	1.31570736292108	0.51796185343044	1	injury_induction
gene-LOC108712910	0.0308197926735357	-0.200555195533669	4.82813995598818	0.28541542827166	0.867007445884991	1	injury_induction
gene-LOC108707132	0.0270102368155079	-0.331429552209505	5.71914190449169	0.926241947867325	0.629316497010888	1	injury_induction
gene-LOC108712856	0.0243708947281708	-0.00994795599827989	6.73840229836415	0.00591521115169957	0.997046763830799	1	injury_induction
gene-znrf1.S	0.0221728421822165	-0.291866497100717	3.18746842500845	0.423664459701162	0.809100429080215	1	injury_induction
gene-LOC446224	0.0212897192512424	-0.149910137025338	5.1356106907046	0.179382798252839	0.914213268756762	1	injury_induction
gene-LOC108702767	0.0183595357916044	-0.220071810018302	5.01946658190346	0.332894536465888	0.846667462029703	1	injury_induction
gene-LOC108713153	0.012324043115475	-0.213414181129841	4.07898030027496	0.280015947578498	0.869351303347092	1	injury_induction
gene-ykt6.S	0.0115718976228082	-0.254279058166176	4.91417508391686	0.481332209036733	0.786104059166797	1	injury_induction
gene-LOC108710287	0.00700729814428496	-0.608777239160827	2.57092809333254	1.52455574945381	0.46660235384798	1	injury_induction
gene-LOC108712605	0.00650626281498613	-0.217779631577824	5.82094882563238	0.366024915618503	0.832757781334877	1	injury_induction
gene-LOC108712390	0.00444536418610649	-0.518461335583454	3.40511648566053	1.13846455349746	0.565959772430731	1	injury_induction
gene-actr5.S	0.00364237823298127	-0.409942301744003	3.63669694635549	0.862198957761071	0.649794266753211	1	injury_induction
gene-LOC108700844	0.00243353235602322	-0.81736495801341	6.75115519421841	4.0698447240312	0.130690628667146	0.612445080226757	injury_induction
gene-ube2d3.L	0.00180295887273289	-0.199625543160704	6.13000646684719	0.285651439657347	0.86690514010709	1	injury_induction
gene-LOC108712565	0.000342903270305736	-0.395635408588745	4.09557899552605	0.516346545641909	0.77246137394893	1	injury_induction
gene-LOC108712514	5.12548240610387E-15	5.07007057052873	-1.8455193939983	1.39557408310572	0.497685443266667	1	injury_induction
gene-stard5.S	5.12548240610387E-15	4.81566867780367	-1.93889500665026	1.1477586091927	0.563335843065974	1	injury_induction
gene-LOC108712788	5.12548240610387E-15	4.81562548950273	-1.93889500665026	1.16060165996939	0.559729957680849	1	injury_induction
gene-LOC108706600	5.12548240610387E-15	4.5915900617114	-1.91472010539835	1.18058085074249	0.554166317402676	1	injury_induction
gene-LOC108713087	-0.0716647842145597	-0.0588665882919856	5.15667671095925	0.0331801215758759	0.983546796402348	1	injury_induction
gene-ptpn12.S	-0.0957378235629501	-0.00760160367645378	4.23877201665336	0.0475981198875601	0.976481904374333	1	injury_induction
gene-LOC108712561	-0.13197494390199	-0.111006314599793	5.48269581716662	0.0847630024270956	0.958504040357166	1	injury_induction
gene-bmp2.L	-0.134112033594403	-0.0164412187218534	0.975677830135351	0.0197713795512398	0.990163013036463	1	injury_induction
gene-LOC108712664	-0.134993466593829	-0.00627582646129916	6.00277320786183	0.0949713527211316	0.953624132403029	1	injury_induction
gene-LOC108712275	-0.134998818759871	-0.0420793240265655	0.838490086983197	0.0135159010680317	0.993264833061334	1	injury_induction
gene-gcc1.S	-0.176115574773562	-0.0902590871304259	4.48753589197566	0.123957505959828	0.939902856713813	1	injury_induction
gene-elmo1.S	-0.182338667168844	-0.0263934038451344	4.67332653843398	0.193696984716812	0.907693518220179	1	injury_induction
gene-vimp.S	-0.192740620874281	-0.123027236992674	4.44192585410293	0.131580989263178	0.93632700927922	1	injury_induction
gene-LOC108712615	-0.208584871821473	-0.162945721379678	5.13624789177536	0.288572577769534	0.865639889502748	1	injury_induction
gene-LOC108713152	-0.222686504620028	-0.173203236538799	1.87923200269812	0.0851307042200045	0.958327834728369	1	injury_induction
gene-LOC108712575	-0.237649029958175	-0.0431311075103769	5.26047693636217	0.277748540890205	0.870337448719465	1	injury_induction
gene-LOC108712602	-0.245193721930009	-0.139292578738001	2.98748915300326	0.21881251726839	0.896366187014481	1	injury_induction
gene-cdc23	-0.245865334890545	-0.242191567128349	3.71495511284144	0.355118368962929	0.837311442025736	1	injury_induction
gene-nt5dc3.S	-0.252165600431986	-0.141010966550745	3.4921129807264	0.247743596560403	0.883493098957372	1	injury_induction
gene-LOC108704167	-0.276700729982458	-0.0695868200783122	5.91702284395172	0.461680862171035	0.793866132285949	1	injury_induction
gene-LOC108712818	-0.292056355383494	-0.234457093595468	2.3024552345278	0.281326350297357	0.868781889751969	1	injury_induction
gene-LOC108712406	-0.296034779742825	-0.15750456325407	5.55561074589511	0.499210370851548	0.779108325678137	1	injury_induction
gene-LOC108703774	-0.313065656762357	-0.231615465515154	1.45235372368244	0.144071329396355	0.930497709299459	1	injury_induction
gene-golgb1.S	-0.34973061358436	-0.109628072476792	5.80890599977528	0.454293520883823	0.796803834425832	1	injury_induction
gene-cers3.S	-0.352976187422526	-0.165131865272834	6.07220911214882	0.540196835338982	0.763304368003023	1	injury_induction
gene-rnf168.L	-0.360117430214947	-0.0129032854986744	4.47818786765909	0.756374050498855	0.685102357243969	1	injury_induction
gene-aldh3a2.S	-0.368574488832338	-0.104546786674915	4.06247026719819	0.549032054794043	0.75993982429404	1	injury_induction
gene-eif3g.L	-0.381774900460895	-0.289627723946186	6.83566055789376	0.671093291276406	0.714947156767526	1	injury_induction
gene-gns.S	-0.384847340377448	-0.228516354149252	4.5032305249215	0.605952075444712	0.738616795099147	1	injury_induction
gene-LOC108712931	-0.394524320811741	-0.201269131675678	4.38080507586237	0.713949588533046	0.699790136235978	1	injury_induction
gene-LOC108712666	-0.403795119743772	-0.0213674259651633	4.13842429057154	0.873800085290638	0.646036004233318	1	injury_induction
gene-cdk17.S	-0.407353432289726	-0.349040995522314	4.49302786789227	1.06792339656332	0.586277707380803	1	injury_induction
gene-LOC108713275	-0.424925230316941	-0.273939158871469	3.93857330039294	0.825364898330472	0.661872427602151	1	injury_induction
gene-fgfr1.L	-0.428139898729387	-0.384382172233708	5.52046340719813	1.327645814488	0.514879231765693	1	injury_induction
gene-LOC108716474	-0.445800864354999	-0.042722484445291	4.37247094811985	1.24949432751404	0.535396779117636	1	injury_induction
gene-LOC108712608	-0.450741825185506	-0.199286954835939	3.58329532875524	0.694896407716943	0.706488606365725	1	injury_induction
gene-tp53bp1.S	-0.461453710284969	-0.319180085685189	5.03600458645583	0.881437188981607	0.643573786302384	1	injury_induction
gene-LOC108713158	-0.477165922191896	-0.467496168041794	3.78736817787382	0.920213423672966	0.631216283663989	1	injury_induction
gene-LOC108712964	-0.483271818306078	-0.408523501729567	2.65644769603105	0.751701824565725	0.686704704647701	1	injury_induction
gene-ogdh.S	-0.484848866180038	-0.0941211347400097	7.87549245124417	0.755637786216425	0.685354611870362	1	injury_induction
gene-LOC108710154	-0.487423649515434	-0.115488596740028	4.39524003699738	1.16347748033652	0.558925694642234	1	injury_induction
gene-LOC108712537	-0.493619926395514	-0.30518194174861	3.68678760532631	1.17188285554054	0.556581633683062	1	injury_induction
gene-LOC108712965	-0.508396482033773	-0.192904509389814	3.3375336472438	1.02300173798035	0.599594989621541	1	injury_induction
gene-LOC108712971	-0.549304429315714	-0.375495392364454	6.69076571526938	1.63312408894335	0.441948444782236	1	injury_induction
gene-ubtd2.S	-0.555477266205671	-0.463831091714376	1.666780891593	0.571080276091437	0.751608172489698	1	injury_induction
gene-LOC108712983	-0.557775303699759	-0.104423772508123	4.26421729793044	1.5632891328627	0.457652751729579	1	injury_induction
gene-LOC108712728	-0.558556841871988	-0.247992292563474	4.77150113540841	1.5854997133039	0.452598501503059	1	injury_induction
gene-lman2l.S	-0.570662472155875	-0.420489737692547	5.17751933593395	2.13366576896028	0.344096587129401	0.947573853901224	injury_induction
gene-cerk.S	-0.581838766654758	-0.579670815655972	3.17055526530464	1.76393892492657	0.413966816205104	1	injury_induction
gene-LOC108713053	-0.597577923794558	-0.40324994749418	1.48051296460371	0.464604146601274	0.792706631627831	1	injury_induction
gene-LOC108712778	-0.612846105211911	-0.165408335494441	3.97804944655152	1.68033507174858	0.431638202487443	1	injury_induction
gene-LOC108713214	-0.6191582530971	-0.410201743711568	3.1244755433066	0.997497357648475	0.607290099423282	1	injury_induction
gene-mcm7.L	-0.627957875547055	-0.535416241902943	6.39086971619934	2.45925991594713	0.292400758233057	0.902210770499905	injury_induction
gene-bloc1s6.S	-0.636648548311679	-0.217477648661439	2.22120252727313	1.0092056105865	0.603745332259016	1	injury_induction
gene-rbpms2	-0.667593556927931	-0.402557331223369	5.71523031240517	2.60545292102074	0.271789757886913	0.873158399061644	injury_induction
gene-ccng1.S	-0.676387664884896	-0.0377476189184736	5.09709747218081	2.69576131705695	0.259790261895731	0.853856958851122	injury_induction
gene-zswim1.S	-0.68863300054101	-0.420403458780142	3.48151963631909	1.91289521240388	0.384255491110638	0.985003029587839	injury_induction
gene-LOC108713102	-0.694769587808732	-0.152842716855342	1.15783709310817	0.477370894401604	0.787662604886931	1	injury_induction
gene-tspan9.S	-0.699746098203997	-0.482991684709602	4.43398606725559	2.11618396827979	0.347117484552711	0.951150348601395	injury_induction
gene-LOC100135120.L	-0.707832110201976	-0.576029938153735	2.90748179585808	2.15604181944925	0.340268281349853	0.945814178533503	injury_induction
gene-LOC108713097	-0.715828712489834	-0.335796262082029	3.23734908560349	1.45699441808815	0.482633743001751	1	injury_induction
gene-smoc1.L	-0.718956712116234	-0.505954597237937	3.52111948657871	2.18731974839274	0.334988232648512	0.940957844695118	injury_induction
gene-LOC108712791	-0.734446764267577	-0.395153705103886	4.68689908600422	2.29912846674272	0.316774779184399	0.922336821603397	injury_induction
gene-LOC108712927	-0.795426497516168	-0.511557487518237	0.539571862116634	0.409375813640732	0.814901601961002	1	injury_induction
gene-vdac1.S	-0.807965746403434	-0.0896338408158392	6.72593085842592	3.61943899696142	0.163700048475562	0.694942843477216	injury_induction
gene-mtmr10.S	-0.8147805640848	-0.721387727026806	4.48517649504885	3.75205861971372	0.153197198276257	0.671940966395913	injury_induction
gene-LOC108713077	-0.816979644321965	-0.317085630428429	3.26379281869193	1.35878816566649	0.50692405331559	1	injury_induction
gene-acsbg2.L	-0.829968062788319	-0.208388625948092	6.23301534495055	3.23709196500309	0.19818665655187	0.765002544850556	injury_induction
gene-LOC108713204	-0.906235379507916	-0.145364376555573	0.29779806524956	0.354990127858282	0.837365132619182	1	injury_induction
gene-LOC108711704	-0.922849279393109	-0.430165884281941	2.05485683841429	1.89291729463805	0.388113037774161	0.988725068252244	injury_induction
gene-MGC68724	-0.979951043775582	-0.874723814103045	1.73840319226704	2.10983449365883	0.348221242525789	0.952286313950272	injury_induction
gene-LOC446245	-0.995269791685577	-0.651492430495966	5.28503738606034	5.27729470843981	0.0714578613890538	0.420352954090418	injury_induction
gene-c12orf45.S	-1.05738419829502	-0.818154687115097	2.15058588543649	3.01914224178823	0.221004741952903	0.799715962193076	injury_induction
gene-LOC108713025	-1.06259804307074	-0.653140975646839	-0.421651285225724	0.340604896115019	0.843409690394572	1	injury_induction
gene-cltb	-1.09866023545359	-0.0170588721142133	4.01046409725783	6.79181855914449	0.0335100702926829	0.249359218171437	injury_induction
gene-LOC108712816	-1.16235441714865	-0.0225327822210565	5.159222472790299.10847999439634	0.0105224943191287	0.104991360140074		injury_induction
gene-mafb.S	-1.1739256941756	-0.444456069236268	5.97472552632628	3.98979616569176	0.136027516997822	0.626129374045371	injury_induction
gene-LOC108709621	-1.18083550214833	-0.580793000969663	-0.36698349529402	0.202045832367614	0.903912318427682	1	injury_induction
gene-ATP8	-1.20987303888135	-0.259751497240586	7.89835398238359	3.13630695992751	0.208429696852292	0.78108312958331	injury_induction
gene-LOC108713260	-1.23742810828231	-0.929126142204107	0.360861823007245	0.710491318700837	0.701001214551639	1	injury_induction
gene-LOC108702731	-1.24873913757053	-0.877951006675499	-0.722090966491142	0.296874289214588	0.862054190222293	1	injury_induction
gene-MGC85180	-1.26450619160703	-0.406932383672815	2.68218659947842	5.00439157736852	0.0819049550539294	0.460531749539856	injury_induction
gene-LOC108705792	-1.29801308684005	-0.471225135381358	14.3174475777216	0.579969225262175	0.748275081474707	1	injury_induction
gene-MGC84778	-1.36435649467839	-0.308227720755532	1.72134988476349	1.7015638075497	0.427080865221046	1	injury_induction
gene-LOC108713136	-1.47756847379998	-0.778280042433335	0.0645318707771783	0.515489936010201	0.772792293737664	1	injury_induction
gene-LOC108713117	-1.50548590651489	-0.079230010313901	2.23474644676955	4.81557808563032	0.0900140920284404	0.490541543471235	injury_induction
gene-spata18.L	-1.5298591754534	-0.844612971755927	3.016392029491917.06042159964943	0.0292987390469719	0.226303945678132		injury_induction
gene-cib2.S	-1.53800766704418	-0.358598166949586	-0.524477761877918	0.456473058139215	0.795935975573211	1	injury_induction
gene-LOC108712858	-1.54138108563	-0.932555501414109	5.15448337353788	10.7432736686132	0.00464651949982289	0.055294323119583	injury_induction
gene-LOC108705024	-1.88810569881687	-0.679472947466852	1.15223034251004	3.17621167576398	0.204312245961207	0.776530603389852	injury_induction
gene-LOC108712650	-1.99899586755032	-0.964026571725466	1.49874028420092	5.04262063260789	0.0803542482565493	0.454966753635921	injury_induction
gene-foxc2.S	-2.24546493945325	-0.298679528602843	3.1053500347148612.5003745473055	0.0019300926468799	0.0272131392203887		injury_induction
gene-LOC108712928	-2.34588349505106	-1.92752833432271	5.9679503777611833.8063480142644	4.56083963391166E-08	2.50960537201095E-06		injury_induction
gene-tuba4a.L	-2.4191855535438	-1.10785105913732	0.189063908783394	2.61835431565147	0.270042167075033	0.869349088057804	injury_induction
gene-LOC108707689	-2.50142985957281	-2.5014298595728	-2.38046332680395	1.49065758910534	0.474578235546093	1	injury_induction
gene-LOC108712300	-2.77717733343272	-0.736411198360619	1.810225727739638.12992696461023	0.0171636160378522	0.15231280293153		injury_induction
gene-LOC108712273	-2.91707549602354	-1.40062530849954	1.26114323910965	5.73067094979789	0.0569640179280552	0.361052772144403	injury_induction
gene-LOC108712517	-2.96975109382958	-1.98680605060828	-0.971071970571725	1.05805740768979	0.589176957161933	1	injury_induction
gene-meig1.S	-3.71861284783901	-0.628339950753838	1.5596561857972313.5313298963753	0.00115268076640386	0.0177332211761768		injury_induction
gene-MGC80947	-4.58923969767464	-2.81433198877882	3.7101813312309920.4452585396478	3.6338627288691E-05	0.000968346548756568		injury_induction
gene-LOC108712438	-7.03499302838747	-0.367029655566367	0.044580266847166.86283373121083	0.032341085323637	0.243157773109416		injury_induction
gene-sftpc.S	11.700617155652	9.40125927785443	7.67297048179473	103.052458698527	4.19220894530645E-23	2.74383752846575E-20
gene-LOC108713210	7.64904229707331	8.29425586158599	1.0130035621143516.7990196343544	0.000224977577298454	0.00455658983511043
gene-LOC108710380	7.04823618680682	8.77790833998603	1.193787338751	15.7489890776515	0.000380321146866824	0.00704158645153534
gene-LOC108712710	5.91096624175974	7.65905264035618	6.35016278249597120.094942570426	8.35054015194548E-27	8.41982706617919E-24
gene-LOC108712716	5.50318584193734	7.25665660115306	-0.185603950921591	4.75352368288152	0.0928507567066897	0.499043469217979
gene-LOC108713167	5.29989543793004	7.62982606750693	0.0655080667079408	8.62396675651606	0.013406932188969	0.126818564699256
gene-LOC108696119	5.04968431765452	5.12548240610387E-15	-1.58992575941533	1.97369928996347	0.372749135353536	0.974912506494276
gene-hbz	4.50411062953175	6.11439686094159	5.54016094707363	96.1307033954682	1.33500529100081E-21	7.21812208570538E-19
gene-LOC108702755	4.43572825602873	5.12548240610387E-15	-1.84214736975436	1.24336505748158	0.537040091624858	1
gene-prdx2.S	4.42218515286377	5.65232639746819	8.5673396993138840.1223058133273	1.9388847376751E-09	1.4495786153997E-07
gene-LOC108712962	4.28412681046269	4.34596226425694	-1.71611218577161	1.06826919654638	0.586176348732868	1
gene-tnfaip8l3.S	4.14837832831065	5.80481083075308	-1.14698183859266	3.00393865822609	0.222691175822232	0.802854628565908
gene-LOC108711701	3.90692699441331	4.81057310381504	-1.60254130825964	1.26666654917096	0.530819481746518	1
gene-hes7.1.L	3.88333977647381	5.12548240610387E-15	-2.02424989077501	0.822010275275122	0.662983525422915	1
gene-ache.L	3.11683904103723	4.08005188542969	5.35045878480902	51.8336817846163	5.55212214765276E-12	6.79124658893382E-10
gene-LOC108712725	3.08752083509314	6.07633872855877	-1.14198967993013	3.80477192019858	0.149212179859208	0.661594817448001
gene-LOC108698200	3.064735179523	4.2112101523243	2.03562753205385	17.0979609362569	0.000193742525579636	0.00399776128418113
gene-LOC108713043	2.70971807566999	4.27841916715092	3.2239516444075247.329809781728	5.27791499316034E-11	5.35062974591937E-09
gene-LOC108702201	2.52446284560929	4.04173367937576	-1.95114991921486	0.84750077499668	0.654587254680263	1
gene-junb.L	2.37479364632435	2.48515652946977	4.94580543860261	26.6392162772152	1.6419793246022E-06	6.46856627908493E-05
gene-LOC108713198	2.36997322968929	2.80548008242608	5.0773966484775831.2071387897135	1.67284581354953E-07	8.32118116881231E-06
gene-LOC108712600	2.34709345452999	2.71781236192749	1.59417880611076	5.35933378653271	0.0685859968069161	0.409136198093319
gene-LOC108711844	2.3036618052859	2.32157916019173	4.33216628003465	17.7415142705171	0.000140436218199104	0.00307648502193423
gene-LOC100491417.L	1.85688608184275	5.12548240610387E-15	-2.41002831532608	1.02259099359657	0.599718142404452	1
gene-LOC108702719	1.80587356529067	1.98613804227885	1.64574045393833	3.62153174422181	0.163528846647735	0.694769466107169
gene-LOC108708027	1.80186887745127	1.99420792790802	2.705260235910969.23394758139668	0.00988265784549031	0.100215361848792
gene-LOC108696116	1.7782774412899	2.94311494176978	3.32483524279486	21.4121732998864	2.24081315367633E-05	0.000639617569427719
gene-bcl2l10.S	1.73563278431469	1.92409692211913	1.69778454237267	5.09573686942272	0.0782482796809635	0.447528044829345
gene-LOC108697494	1.68750942477862	1.88682762029282	1.53191616171661	4.58242177505361	0.101143913769288	0.526237268370696
gene-LOC108712254	1.66700485238579	4.42393909390776	0.146226282896247.6162148783066	0.0221901354234166	0.18376681499454
gene-LOC108713084	1.65594677560347	1.85892512160162	1.23765451615504	3.93042685750066	0.140125976512035	0.637749024536767
gene-MGC83239	1.52185247251444	2.23162157798326	1.79531538304187	3.56478117258449	0.168235484716939	0.704022571882764
gene-fbxo3.S	1.48975720751794	2.30701793213666	4.9177116585966521.388600517705	2.26738051295151E-05	0.000646706152879832
gene-LOC108712916	1.46374142951597	1.61535479594979	1.4129344632511	3.66747649938295	0.159815021260124	0.689273872618664
gene-LOC108711723	1.40151299214889	1.73672836831796	0.461296386662512	1.44894254001951	0.48458071358969	1
gene-LOC108711823	1.36814270695742	2.22783582404355	1.32347413415776	5.41860811508462	0.0665831286206297	0.400706268137085
gene-MGC68990	1.28950485198755	2.4133056691908	2.83443386447432	16.0607680211642	0.000325423218963494	0.0062227391234603
gene-g6pc2.S	1.28303731675996	2.96538161081491	4.2103125284695	33.8668017703997	4.42504239299798E-08	2.44208663543751E-06
gene-LOC108712629	1.25451785946274	2.26059085285744	4.2401946554365	22.1220875202778	1.57126606439916E-05	0.000471594714919868
gene-LOC108697441	1.18995295595784	2.02638676484017	1.5290451269942	5.24499946027265	0.0726211025876361	0.424917734353347
gene-LOC108705362	1.17464863207213	2.55839414081963	2.06866321828756	3.25736329230021	0.196188048978489	0.760356071394192
gene-LOC108711713	1.16094832361847	1.89730098159538	5.2346937503188716.7137614942879	0.000234775517005555	0.00473053684563277
gene-LOC108712683	1.15549294959818	1.29527628392622	3.9967908318072	8.40431499305099	0.0149632587911439	0.137665670954674
gene-arrb2.L	1.12523976919335	1.92412969112455	6.1371442184179818.4608376411423	9.80121781114142E-05	0.00227228866596757
gene-LOC108702727	1.08751296757663	1.94770319196631	3.9219962090231313.3629638843786	0.00125391836046358	0.0190085055968366
gene-LOC108711802	1.08679563504683	1.41950128424845	6.371586153096416.83449402006913	0.0328026160210023	0.245391456967221
gene-ctsc.L	1.07888748885906	2.07010845097646	5.43097480303096	22.8213075815405	1.10768436011664E-05	0.000344657051066484
gene-isyna1.L	1.06530029217337	1.77335588452199	7.3872096172055311.4270887961808	0.00330095189824667	0.041961318034081
gene-tmx4	1.02740166223981	1.43289478161509	4.69444275790852	9.85561289039677	0.00724237241088773	0.078701043119224
gene-LOC108703782	1.00239518865309	1.45543489147843	2.78823982836711	5.40973168567065	0.0668792955814398	0.40171725652178
gene-ccnd2.S	1.00208912645471	2.03768518126299	6.5698687364148316.0236125588524	0.000331525350413631	0.00630709650580383
gene-LOC108712844	0.994926262174098	1.81755353062979	2.494503354266477.93176858175774	0.0189512707646991	0.163850534975349
gene-xpo7.S	0.98385924584975	1.54561531621208	6.85380627431026	10.8241082339601	0.00446246436661719	0.053407200180397
gene-LOC108712801	0.98366005997011	1.18623195156413	2.47447253726236	4.21981857426173	0.121248964776003	0.586615455352058
gene-LOC108712567	0.976778419161808	1.60386645372869	1.0932722988892	1.35049724887206	0.509029847614845	1
gene-mdfic.S	0.97666457612267	2.90380139880163	1.259473100626316.44337500457323	0.0398876908657804	0.283079814024914
gene-LOC108712562	0.976164616276691	1.69953178829784	3.611268519744117.87084161997862	0.0195374760322935	0.167316606005714
gene-sat2.L	0.966328759276452	1.53167195457667	5.92290229801103	9.2036694960434	0.010033410067293	0.101276090200352
gene-LOC108711834	0.96066872093087	1.11674356701384	3.64222203535708	1.37745682103548	0.502214273601126	1
gene-jade2.L	0.936022060288636	1.16736567149251	3.66764524545456	5.52746581428969	0.0630559464897329	0.387167247480656
gene-LOC108713247	0.933254719403958	2.53849619262541	2.369949522490257.09678587559752	0.0287708390495799	0.223011363478636
gene-LOC108713194	0.924533219912777	1.16249917519207	8.51650608653889	2.85530812254579	0.239870985337204	0.827300004591461
gene-phyh.S	0.917083487288423	1.95425499467081	4.54556086678451	17.7083386395321	0.000142785176457648	0.00312427365284779
gene-dnase2.L	0.916019152191854	1.4165810843753	1.88851152072698	3.79065732318329	0.150268939300837	0.664542830547217
gene-MGC82415	0.914837267129562	1.44187207838404	5.6407433740668311.6613192724154	0.00293613955733384	0.0381401665966064
gene-MGC116466	0.885810635934604	1.35447824446218	6.0132745937449110.4786682476289	0.005303787325979	0.0615453790887398
gene-LOC108712699	0.880005285363786	1.17024123308204	1.90938872069834	2.87939333712108	0.23699963722117	0.822791676226614
gene-LOC108713192	0.878148964416603	1.05902501854943	3.08651707865145	4.298419807434	0.116576227840901	0.573988297751156
gene-h2afv.L	0.855370686807699	0.996388383252107	6.290770778960426.01005855320086	0.0495373040233577	0.327849601064291
gene-LOC108713190	0.854514621464638	1.70889293371158	2.396970585130247.42731178432685	0.0243881994647351	0.197505604303428
gene-lonrf1.S	0.85347412095328	1.14350547080548	3.55156474965829	5.3688308209039	0.0682610870526796	0.407719262260312
gene-LOC108713134	0.845282048338145	1.01470696546656	2.78798074267029	3.69533212121852	0.157604576920037	0.68345390574867
gene-LOC108712543	0.842509606716391	1.26678043849723	2.76933706417945	4.35597021373618	0.113269526861033	0.56433576904441
gene-LOC108713273	0.8281358928108	1.01469311334055	-0.520343143482891	0.193195208206503	0.907921276432916	1
gene-trim24.S	0.820375771333218	1.13973034322849	3.4589291690433	4.54090698177862	0.103265339572353	0.532938829424386
gene-slc43a2.L	0.811870454603694	1.37770218802997	8.57246534643624	3.73626463806721	0.154411784621762	0.675338856844558
gene-LOC108714115	0.805294189265771	1.13115666941987	1.08954236549646	1.31952433632051	0.516974272814201	1
gene-ap1m2.L	0.801026800930408	0.803969672294612	4.23957074646789	4.0982995180853	0.12884440582052	0.606765747026777
gene-LOC108702757	0.792224816182045	0.866340719524955	1.71031768393641	0.622315020963576	0.732598474842406	1
gene-arrdc2.L	0.786225688835839	2.31625334979167	4.7884087585141926.7696908246466	1.53828036382028E-06	6.09868496631703E-05
gene-LOC108712508	0.754598099360235	1.53744173605807	3.23985913519349	5.74259963758397	0.0566252761260845	0.359700183285516
gene-MGC69137	0.74090071158137	0.939059644060974	4.22176227614476	3.11573511023126	0.210584652908716	0.78441785331926
gene-napepld.S	0.734152003585082	0.821225573957659	2.70904245495449	2.43937074758341	0.295323068685906	0.903527777879702
gene-LOC108713135	0.727844978662878	0.89365113519568	2.7637195514256	2.34190076997653	0.310072113305878	0.919481470436796
gene-mospd3.L	0.726192114479663	1.11827017956384	4.02230025481651	3.07134721054567	0.215310607950005	0.788823809367655
gene-LOC108702726	0.723690132877536	1.90530057945605	4.6175709328339117.9087870197182	0.00012916840887582	0.00288038603104017
gene-LOC100145428.L	0.718198216241995	1.73295486097618	0.134384594556664	0.796124439103572	0.671620238451763	1
gene-tnfrsf10b.L	0.718137947057219	1.77678444596547	3.756101474087668.72929779907491	0.0127191200803321	0.121669798163321
gene-LOC108713007	0.717835138392831	1.8821175281692	4.9221465379523	13.8027375809781	0.00100640692559467	0.0158784793858348
gene-LOC108704849	0.711273628457051	1.68431174409434	1.11317258645542	1.58999971457514	0.451581299368853	1
gene-rplp0.S	0.690541954656659	0.93831793228586	8.71963200010016	1.64941708793265	0.43836273731277	1
gene-atp5d.L	0.686267245357067	1.18737039552784	6.42370809606564	5.39021953985394	0.0675349680588185	0.404436773845015
gene-LOC108712511	0.663469153705798	1.44294175498365	5.5366637493402110.5303263515662	0.00516854957738202	0.0603326279985579
gene-LOC108711717	0.66293194609864	1.48110484552528	3.632487300697796.62687374048041	0.0363908878219491	0.265163057026066
gene-LOC108711808	0.644275275403716	0.884669030023513	7.4121621309253	1.93895924566283	0.379280355596732	0.980175410518654
gene-wif1.S	0.639297840994937	2.48254881965719	2.80101229671829	19.3116503474946	6.40513678583511E-05	0.00157104824503057
gene-slc20a1.S	0.636845355340726	1.25890571947319	6.528423759737237.53160595946693	0.023149016579174	0.189515111151908
gene-LOC108712851	0.628257112934728	0.940274247791002	0.605143170781768	0.56681889075031	0.753211325820977	1
gene-LOC108712594	0.618743332045065	1.81768782909675	0.332413236072304	1.39604148902461	0.497569146295705	1
gene-cox5a.S	0.615018605972691	1.34404942413507	6.90511597921913	4.76465980701843	0.0923351946031505	0.497652283308254
gene-LOC108713263	0.599434895164057	0.820128298279789	3.30867008880927	2.31509794404242	0.314255486692809	0.921767117125051
gene-pop7.L	0.590707303067246	0.862676482235529	3.13693605050283	0.76669141195695	0.681577233228436	1
gene-ahcy.S	0.588670090639518	0.916262302601166	7.62451424797163	2.83595625797012	0.242203225853755	0.832007268415009
gene-LOC108713056	0.568005597330841	0.667317037517886	3.80812685724309	2.10151671375332	0.349672472012783	0.954242699374454
gene-hbp1-A	0.566876142667893	1.79178124143897	3.40150098306081	11.2953284276436	0.0035257425450568	0.0443027541692267
gene-LOC108712280	0.562875618665487	0.987271064238226	3.14018236937368	2.82167634534668	0.243938734660572	0.835718547199909
gene-LOC108712371	0.560214269797189	0.568361023757659	3.87289689573344	1.0451486347291	0.592992031687115	1
gene-slc25a11.L	0.558748171400179	0.576379257135576	5.59797724327841	0.850961408144983	0.653455590854948	1
gene-dnmt1.L	0.55585618991213	0.829209392689324	6.91450928556368	3.00213174288118	0.222892458785245	0.803256659121164
gene-LOC108713176	0.555205038793293	1.88422463355119	2.843002853891318.42504149193272	0.0148089915434771	0.136688692661317
gene-LOC108697816	0.549931471217784	3.5296959747811	0.561497599569675	5.99101063964974	0.0500113489742534	0.330225379855304
gene-LOC108712290	0.53676704746081	0.902533786806867	3.60745619539073	3.13434191846553	0.20863458398685	0.78108312958331
gene-LOC108713082	0.535176291839292	1.18316378521914	3.50956489611696	5.54717436852153	0.0624376272672727	0.384490604577031
gene-LOC108713005	0.528739436364071	0.930990120865724	2.39257432523936	2.53069949714239	0.28214060061028	0.889131814090165
gene-LOC108713114	0.527587891463693	0.71650335059549	0.682540131202973	0.290116636224414	0.864971848114533	1
gene-LOC108712323	0.515584118048049	0.629642021788945	-1.96229472056445	0.0269067094004116	0.98663673721079	1
gene-cdc42se2-c	0.511503543903309	0.872454812455196	3.60570669730934	3.17629067171529	0.20430417620046	0.776530603389852
gene-xldb1	0.508822079313035	0.839574708510674	6.074303623716	3.45044809581442	0.178133136945112	0.727472889798002
gene-gabarap.L	0.507296635352442	0.533510990419833	4.90246849023565	1.77022513560633	0.412667717565985	1
gene-LOC108713048	0.505899800922938	0.544762412471164	2.75943736558996	0.973577684722436	0.61459679605217	1
gene-dusp1-b	0.501773806682519	1.9661602001202	4.67315157059559	19.4782790191657	5.89312227825831E-05	0.00145792249890572
gene-LOC108702204	0.500984875108709	1.18031017190256	0.57870835984878	0.569464618404565	0.752215588561476	1
gene-LOC108712942	0.500903968749716	0.501313550948116	3.05049938008243	1.07726438922107	0.583545883952318	1
gene-LOC108711757	0.496290436683533	0.554265543846083	1.75172776965359	0.349153822845315	0.839812260589521	1
gene-LOC108712772	0.489124763374949	0.966910486436199	2.52756877393639	2.71809443065377	0.256905435943187	0.850795430896376
gene-MGC53884	0.488725936181565	0.681687483813361	5.93158698372288	2.54613234625513	0.279971862165802	0.885994388679458
gene-LOC108711789	0.486559920102536	0.700662465751812	2.91274191303449	1.36181492781837	0.506157464263357	1
gene-samm50.S	0.481907166267424	0.727382505176299	4.89207781235397	1.71081369617054	0.42511020062309	1
gene-LOC108702720	0.480223885129051	0.640757185688349	0.855760320900507	0.323832339471679	0.850512500239389	1
gene-oaz2.S	0.473815300508279	0.674842295016903	3.36292541789963	1.37873210262016	0.501894143368677	1
gene-sdha.S	0.469374604763821	1.11459777025555	7.37866121932693	4.75068300041198	0.0929827301666066	0.499266942188485
gene-sparc.S	0.465897658277925	0.518190319258476	8.16459903352963	0.75101768562854	0.686939645541862	1
gene-LOC108702725	0.460494280616158	0.609552180254501	3.64360107164681	1.76131840995047	0.414509574824964	1
gene-LOC108712402	0.449119377230188	0.654439650787228	-0.914189347851476	0.0461300949055987	0.977198917405429	1
gene-LOC108712907	0.447540828511593	0.624589778369838	3.61152856168001	1.02625630780189	0.598620071192515	1
gene-atp6v1b2.S	0.446288580455769	1.45646119832625	6.4267842010208712.6467037355605	0.00179392043349658	0.0255441945085714
gene-MGC53617	0.44569206860493	1.03492179300076	5.116339219906266.11803900209618	0.0469336911017812	0.316691151856346
gene-LOC108703768	0.43993767552239	0.496830143698271	0.941750324102018	0.238374340264088	0.887641645208815	1
gene-LOC108710166	0.433668792146848	0.472927844533043	4.37950954979273	0.547883754362353	0.760376269188664	1
gene-kctd9.S	0.433555982180964	0.660218784870194	3.44118794934198	1.76535054108102	0.413674738170167	1
gene-tnip1.S	0.42582055926761	0.842199236308372	5.32929970696287	3.61829625852971	0.163793608369971	0.695115149129535
gene-rab11fip5.L	0.415640795966407	0.665386595353675	5.21273454877554	2.47422692544303	0.290220743021521	0.900246550253918
gene-LOC108712898	0.412783426104009	0.634509684593657	5.42120577173099	2.33618163576507	0.310960054279825	0.921151877482724
gene-MGC85478	0.407792427981165	0.701309636561807	5.97263296011322	1.78362534694776	0.409912042218254	1
gene-LOC108712770	0.40584037164021	0.620385499885914	1.39653394923923	0.491735919860331	0.782025476807204	1
gene-LOC108712584	0.393334222723758	0.43982980219507	5.11444887093167	1.09810599572743	0.57749644187319	1
gene-stk10.L	0.393198654733562	1.85889180203941	4.3841432617503420.2746005299719	3.95755020995706E-05	0.00104195007539074
gene-spc24.L	0.382625918934493	0.683954304169666	4.49857433528478	1.77474866476876	0.411735415060417	1
gene-cdc23.L	0.380100762861806	0.698386160993561	3.22059748106361	1.93466748540291	0.380095119655842	0.980883258112503
gene-bnip1.S	0.375881172616015	0.59860352618919	1.99687415295951	0.772000820495153	0.679770246806168	1
gene-LOC108702758	0.373921278193432	0.432494562032926	4.29709212980535	1.12790184045381	0.568956714760335	1
gene-LOC108713022	0.37244927064586	0.819358004822197	-0.400909417611095	0.246780141208362	0.883918804563567	1
gene-LOC108712713	0.371547128853805	0.467171010045561	4.59397004187132	1.06427997317298	0.587346709748375	1
gene-spag7.L	0.368745786646905	0.652321879219264	3.93976929332439	0.514784692359193	0.773064845217994	1
gene-LOC108712667	0.358837889438994	1.06357509191466	2.43992267023453	3.64818969281799	0.161363636922277	0.692697276940402
gene-ncaph.S	0.351226639677393	0.431057982300038	4.57211693979046	0.998975171062011	0.606841534440111	1
gene-igf1r.S	0.351190961589831	0.495312188950017	5.68665119675767	1.54462669779443	0.46194319551191	1
gene-rif1	0.340033747561562	0.477893021904139	6.76345814277403	0.944970725841056	0.623450839550189	1
gene-LOC108712679	0.333794928496705	0.74409182268135	4.37899791130409	2.89158023296732	0.235559883261701	0.820485506981386
gene-LOC108712895	0.33229742815157	1.10448674447261	4.1002077237233	6.32573122379516	0.0423043394002335	0.294724181139965
gene-keap1.L	0.329979555114187	0.993743895261028	4.22621074612368	3.40618223634443	0.182119699564777	0.736417842903895
gene-LOC108711841	0.327656333417414	0.604286128444007	2.95105283697412	1.30740749540763	0.520115827143495	1
gene-LOC108713000	0.319376220495799	1.03738621148657	4.22512436987149	4.82766354242522	0.0894718014259056	0.488572086621233
gene-dld.S	0.314183468921067	0.894057016014249	5.74918716578565	2.80822559724234	0.245584843039726	0.838194925931356
gene-LOC108712712	0.306753184715553	1.58848957241108	4.3276709451247515.7732682348564	0.000375732119198002	0.00697384983627855
gene-ctdnep1.L	0.305394067472327	0.644501541779185	3.34639891991742	0.769151459183114	0.680739392524985	1
gene-LOC108716398	0.299478984799072	0.631966469404161	1.30330930998405	0.438379570965065	0.803169273820036	1
gene-LOC108712564	0.297554279552587	0.541140845449331	3.93864688416505	1.3680968247579	0.504570143901233	1
gene-adam10.S	0.294558139168802	0.317334059573232	6.44003523342605	0.626532038180592	0.73105541200394	1
gene-LOC108712874	0.289046779240518	0.494138193783114	6.25616862818049	1.09635470263534	0.57800234610219	1
gene-kif23.S	0.288461165077047	0.765554565813945	4.84758431761648	3.23358999426721	0.198533982480182	0.765663774068337
gene-LOC108697668	0.286437213774304	0.72792650297426	3.2897028400913	2.17918437863968	0.336353634345521	0.942484767877625
gene-LOC108701508	0.279825531554918	1.09317124557164	1.48374267102411	1.53671708418949	0.463773708881394	1
gene-LOC100049150	0.271742654866523	0.791085966917356	-0.286037713488988	0.130988996587329	0.936604199666712	1
gene-tspan14.L	0.266183946298096	0.409449138136126	4.50852309651871	0.753966325363995	0.685927622980307	1
gene-rab3a.L	0.261179420394913	1.16603185545239	1.39702458863474	1.67870556069123	0.431990025404677	1
gene-LOC108712906	0.261120867704675	0.579790835023581	4.82190234663289	1.85403319513047	0.395732580519407	0.996664779682544
gene-myh9.L	0.255109525421479	0.405598158945796	9.31657315678826	0.224035570100824	0.894028357019563	1
gene-fkbp8.L	0.254210081744209	0.872103167680105	5.30928248892483	3.29927122178345	0.192119902267388	0.752544451437804
gene-LOC108712597	0.253923964239027	0.625928784093246	3.46693378327104	1.20132157864249	0.548449107016383	1
gene-mkrn1.S	0.25375140274728	0.480485882183043	5.01605883072656	0.877889384516664	0.64471643645386	1
gene-LOC108712589	0.253698266770609	0.443332724654368	3.45043342330275	0.68734416127587	0.70916143769147	1
gene-tldc1.L	0.252265240420431	0.929805719332603	2.4623213273401	2.54316307194421	0.280387827497246	0.886444717189541
gene-LOC108701876	0.250767454631649	0.749839112936193	4.07788442957689	2.56525932697089	0.27730711640654	0.881367915469311
gene-atg4d.L	0.247108653913338	0.306840154971851	4.2425574241323	0.448248993495414	0.799215628428954	1
gene-dusp22a.L	0.236008691553325	0.857309438390234	1.26481115198369	0.709802127658286	0.701242818055934	1
gene-LOC108712767	0.2268662686327	0.281041978055494	5.2830977865481	0.49411628668528	0.781095276720738	1
gene-nprl3.L	0.224869121666328	1.49776988029276	5.1222560941339912.0460822971172	0.00242229183295923	0.0326357679350705
gene-tgm2	0.223795873916667	1.18722419127553	6.3699217658021	9.14919398643659	0.0103104535235222	0.103428902823889
gene-mfap3.S	0.220745508164945	0.42222911372789	4.53899489852195	0.839684974263523	0.657150321295406	1
gene-cnot7.S	0.219046070285507	0.54481863353256	2.49493256920887	0.897945945419229	0.638283349530082	1
gene-MGC68858	0.217608719066979	0.361941438993028	3.89269808461424	0.577248802995621	0.749293586104917	1
gene-LOC108713241	0.215501095886284	1.0256422509332	1.55564338191022	1.32057217567576	0.516703490760063	1
gene-dhrs7b.L	0.214585959317332	0.317928245355139	3.45201288708569	0.432762910245613	0.805428008627971	1
gene-clpp.L	0.213461806808802	0.468555550374807	4.74260281319454	1.11339594604091	0.573098329074363	1
gene-LOC108711712	0.20708399838076	0.278389410859161	3.64560339745763	0.349922436262456	0.83948957711252	1
gene-LOC108716399	0.204867049166517	0.2887834064783	3.44442782000672	0.33700144022993	0.844930654971508	1
gene-chchd10.L	0.20451399942085	0.539771923431235	4.0638553658859	0.472979300970238	0.789394052105181	1
gene-mob3a.L	0.191277563545046	0.500960029167528	4.95134818944342	1.47722880554497	0.477775461451853	1
gene-LOC108713249	0.19102510988312	1.94476514978255	3.8284723290385321.8904467381652	1.76420840827676E-05	0.000520295044170603
gene-LOC108713042	0.190516981876763	0.481022876877014	7.35665329816804	0.683885914711311	0.710388726004889	1
gene-LOC108717126	0.187685864955674	0.673406966074789	6.0022357553323	2.47471568863295	0.290149827079078	0.900176266015731
gene-LOC108713171	0.18755685311394	0.509966003854262	1.92582084541063	0.490984187133399	0.782319469126761	1
gene-MGC81536	0.185465869036316	0.84878455953354	5.38332371287899	4.90059092975266	0.0862680935418298	0.477051499175564
gene-LOC108711718	0.17650566871633	0.615209212100017	3.82582305314283	1.90196556238396	0.386361128357937	0.986988127612268
gene-LOC108712539	0.172147853724777	0.181420146888448	3.23158625078363	0.109466517170508	0.946737648415553	1
gene-ube2c.S	0.171338637603779	0.454222413173852	3.99056104343967	0.795979200905418	0.671669012679351	1
gene-stk11.L	0.168913884548797	0.678429223913555	3.97880954217774	1.7875605603546	0.409106289498353	1
gene-mdh2.S	0.163913794543554	0.81165002410338	6.3442817418918	3.04649331905261	0.218002955373383	0.794552193836927
gene-LOC108712677	0.155115460361724	0.160545749250578	2.08105547669548	0.0729613683094477	0.964176717604753	1
gene-LOC108713092	0.154763234088389	1.7156230775133	-0.616362891969302	0.721723112882099	0.697075497399608	1
gene-LOC494642	0.149840396292534	0.401636777060964	6.4401810724561	0.799544936474305	0.670472582490172	1
gene-gata3.S	0.138962613992349	0.273248782128336	3.04041202000689	0.217538142337915	0.896937522317625	1
gene-ppara.S	0.135839620469973	0.147368402374125	4.88071896594765	0.125744226801913	0.939063559655207	1
gene-ranbp3.L	0.133504485423927	0.168627087363853	5.4210000663713	0.166348168125563	0.920190942698163	1
gene-LOC108715409	0.130077554021798	0.43551398902729	6.42655816933416	0.996470217326966	0.60760206559867	1
gene-LOC108712582	0.130058277361879	0.288948835963374	3.08343172760534	0.289787208192546	0.865114332835599	1
gene-snx33.S	0.128487299541495	0.240015186197832	3.77396464984476	0.241284272574664	0.88635109573758	1
gene-anp32b.L	0.117684572910257	0.827821629053917	5.38126356356159	4.32749697002714	0.114893635763444	0.568781431717995
gene-LOC494703	0.109970103387785	0.594244006612081	6.56381642888449	2.21037463607814	0.331148846279409	0.937014835079054
gene-LOC108713195	0.108388966778527	0.366932740564397	2.87474103121715	0.519749222223779	0.77114827316622	1
gene-LOC108712277	0.104875091941086	2.46394805047417	-1.62870786463171	0.962721286336891	0.617942020943896	1
gene-sfxn4.S	0.100479562784781	0.21914560786112	3.03486070505054	0.15915640204698	0.923505798046123	1
gene-LOC108709620	0.0904039436598893	1.21743720325232	5.5410396813992310.9451323664488	0.00420043921893169	0.050911561384238
gene-map1lc3a.L	0.0892150094242398	0.436998701270198	4.38203606162161	1.07649436166713	0.583770600413825	1
gene-LOC108712802	0.0812649066543304	0.192916084466047	5.46720873036382	0.2060662466169	0.902097092546393	1
gene-tyk2.L	0.0807477757988049	0.305541579382305	5.21911462174788	0.573326854319451	0.750764373215535	1
gene-LOC108712896	0.0805991936257743	0.414399661680874	4.48855320517612	0.762169665609181	0.6831199361817	1
gene-LOC108711715	0.0791756168927518	0.293650473763767	3.24992887107391	0.358611759855469	0.835850190495054	1
gene-MGC130708	0.0777338751167771	0.184025086130739	7.21155843321274	0.133364994018635	0.935492175752711	1
gene-wnk1.S	0.067572068138785	0.23065980152471	6.20128895827379	0.220335048460072	0.89568407394258	1
gene-LOC108712509	0.0587803221006973	0.243944219771926	4.39674406995873	0.254217460665378	0.880637915337878	1
gene-LOC108712929	0.0415587854026955	0.050450766313567	1.78680113190893	0.00385073614382847	0.998076484260194	1
gene-LOC108702770	0.0394652736552645	0.387982492197372	3.06594532907012	0.684342967356864	0.71022640202995	1
gene-LOC108702772	0.0317603735078436	0.0321642244870562	6.16658194082662	0.00715893108986165	0.996426933105004	1
gene-LOC108719867	0.026535902094754	0.427333941460839	4.67841706953667	1.04234841344654	0.593822867636276	1
gene-myo6.L	0.0244382581847911	0.255611099517641	6.2729064884	0.461602752543218	0.793897137185455	1
gene-alg10.S	0.0239775005092441	0.450802853871005	2.56348580025611	0.839262269773557	0.657289226169515	1
gene-cib1.S	0.0216974618045752	0.438216790820937	3.50336429030854	1.01527030724684	0.601917339065664	1
gene-MGC82181	0.0188518342107903	0.0372787781133427	4.96251254942119	0.00813672839444235	0.995939900384824	1
gene-pkm.S	0.0112402832432653	0.119195117714002	5.73274819852934	0.105256902579938	0.948732447321856	1
gene-tpm4.S	0.00539507293296795	0.00572212855077337	6.50316039971927	0.00016404667411507	0.999917980026764	1
gene-hspa9.S	0.00013277677520456	0.192092800339933	7.49567178816218	0.170883688934282	0.918106534476374	1
gene-LOC108702738	5.12548240610387E-15	5.7793800359666	-1.38331387013961	2.70750942701979	0.258268712820205	0.852147419225558
gene-LOC108716400	0	7.74982573939678	-0.0972816821629817	14.6339387608058	0.000664172016926036	0.0113297967240327
gene-LOC108702203	0	7.20249262071284	-0.559889950308309	9.67414342447253	0.00793024211531199	0.0841928123494434
gene-LOC108697487	0	6.91248818449403	-0.808342093708	5.60995402390418	0.0605081621211226	0.376090529472937
gene-LOC108706602	0	4.08942715907377	-2.1430575383878	3.08491869503107	0.21385451159692	0.78605922422895
gene-LOC108712657	0	4.0588696466449	-2.08583271054511	3.13114277155531	0.208968577381484	0.78108312958331
gene-LOC108712751	0	3.15792693043826	-2.28031006158385	2.13948789320598	0.343096357160147	0.946584684975218
gene-LOC108712330	0	5.12548240610387E-15	-2.50539079941529	0	1	1
gene-ppara.S-2	0	5.12548240610387E-15	-2.50539079941529	0	1	1
gene-LOC108712694	0	5.12548240610387E-15	-2.50539079941529	0	1	1
gene-LOC108698258	0	5.12548240610387E-15	-2.50539079941529	0	1	1
gene-LOC108710519	0	5.12548240610387E-15	-2.50539079941529	0	1	1
gene-LOC108716401	0	5.12548240610387E-15	-2.50539079941529	0	1	1
gene-LOC108712577	0	5.12548240610387E-15	-2.50539079941529	0	1	1
gene-LOC108713191	0	5.12548240610387E-15	-2.50539079941529	0	1	1
gene-LOC108712297	0	5.12548240610387E-15	-2.50539079941529	0	1	1
gene-LOC108710390	0	5.12548240610387E-15	-2.50539079941529	0	1	1
gene-LOC108713112	0	5.12548240610387E-15	-2.50539079941529	0	1	1
gene-LOC108707679	0	5.12548240610387E-15	-2.50539079941529	0	1	1
gene-LOC108702760	0	5.12548240610387E-15	-2.50539079941529	0	1	1
gene-LOC100653498	0	5.12548240610387E-15	-2.50539079941529	0	1	1
gene-LOC108712376	0	5.12548240610387E-15	-2.50539079941529	0	1	1
gene-LOC108712377	0	5.12548240610387E-15	-2.50539079941529	0	1	1
gene-LOC108713074	0	5.12548240610387E-15	-2.50539079941529	0	1	1
gene-LOC108704150	0	5.12548240610387E-15	-2.50539079941529	0	1	1
gene-LOC108705363	0	5.12548240610387E-15	-2.50539079941529	0	1	1
gene-LOC108712782	0	5.12548240610387E-15	-2.50539079941529	0	1	1
gene-LOC108712786	0	5.12548240610387E-15	-2.50539079941529	0	1	1
gene-LOC108702205	0	5.12548240610387E-15	-2.50539079941529	0	1	1
gene-LOC108712302	0	5.12548240610387E-15	-2.50539079941529	0	1	1
gene-LOC108712269	0	5.12548240610387E-15	-2.50539079941529	0	1	1
gene-LOC108710384	0	5.12548240610387E-15	-2.50539079941529	0	1	1
gene-LOC108702207	0	5.12548240610387E-15	-2.50539079941529	0	1	1
gene-LOC108712445	0	5.12548240610387E-15	-2.50539079941529	0	1	1
gene-LOC108712440	0	5.12548240610387E-15	-2.50539079941529	0	1	1
gene-LOC108712443	0	5.12548240610387E-15	-2.50539079941529	0	1	1
gene-LOC108712449	0	5.12548240610387E-15	-2.50539079941529	0	1	1
gene-LOC108712760	0	5.12548240610387E-15	-2.50539079941529	0	1	1
gene-dmrt1.S	0	5.12548240610387E-15	-2.50539079941529	0	1	1
gene-LOC108712355	0	5.12548240610387E-15	-2.50539079941529	0	1	1
gene-LOC108710684	0	5.12548240610387E-15	-2.50539079941529	0	1	1
gene-LOC108711799	0	5.12548240610387E-15	-2.50539079941529	0	1	1
gene-hmp19.S	0	5.12548240610387E-15	-2.50539079941529	0	1	1
gene-LOC108713184	0	5.12548240610387E-15	-2.50539079941529	0	1	1
gene-LOC108711699	0	5.12548240610387E-15	-2.50539079941529	0	1	1
gene-LOC108696040	0	5.12548240610387E-15	-2.50539079941529	0	1	1
gene-LOC108712995	0	5.12548240610387E-15	-2.50539079941529	0	1	1
gene-LOC108712499	0	5.12548240610387E-15	-2.50539079941529	0	1	1
gene-LOC108702383	0	5.12548240610387E-15	-2.50539079941529	0	1	1
gene-LOC108706603	0	5.12548240610387E-15	-2.50539079941529	0	1	1
gene-LOC108706601	0	5.12548240610387E-15	-2.50539079941529	0	1	1
gene-LOC108712274	0	5.12548240610387E-15	-2.50539079941529	0	1	1
gene-LOC108712270	0	5.12548240610387E-15	-2.50539079941529	0	1	1
gene-LOC108713035	0	5.12548240610387E-15	-2.50539079941529	0	1	1
gene-LOC108710378	0	5.12548240610387E-15	-2.50539079941529	0	1	1
gene-LOC108710379	0	5.12548240610387E-15	-2.50539079941529	0	1	1
gene-LOC108710373	0	5.12548240610387E-15	-2.50539079941529	0	1	1
gene-LOC108702717	0	5.12548240610387E-15	-2.50539079941529	0	1	1
gene-LOC108702716	0	5.12548240610387E-15	-2.50539079941529	0	1	1
gene-LOC108712944	0	5.12548240610387E-15	-2.50539079941529	0	1	1
gene-LOC108712556	0	5.12548240610387E-15	-2.50539079941529	0	1	1
gene-LOC108719952	0	5.12548240610387E-15	-2.50539079941529	0	1	1
gene-LOC108712960	0	5.12548240610387E-15	-2.50539079941529	0	1	1
gene-pstpip1.S	0	5.12548240610387E-15	-2.50539079941529	0	1	1
gene-LOC108705247	0	5.12548240610387E-15	-2.50539079941529	0	1	1
gene-LOC108712366	0	5.12548240610387E-15	-2.50539079941529	0	1	1
gene-LOC108711737	0	5.12548240610387E-15	-2.50539079941529	0	1	1
gene-ppara	-0.002825202715763	0.588903491370595	6.42521976334293	2.58066740205517	0.275178940271445	0.878119983295423
gene-dnm2.L	-0.00462545833712851	0.237500019970047	6.73958335315223	0.392761506355455	0.821699310484923	1
gene-afg3l2.L	-0.00625357552768352	0.219594646879109	4.709032684695	0.265233949182447	0.875800481710815	1
gene-LOC108712340	-0.00866865605887365	-0.332591464445775	6.26602063126974	0.806108213361872	0.668275940152272	1
gene-LOC108712624	-0.0113287474087487	-0.100977585525332	8.138174944126	0.0313305896898575	0.984456767673387	1
gene-btg1.S	-0.0119159409705568	0.355672237296538	5.75435242534662	0.932638920921825	0.627306852297867	1
gene-plxnb2.S	-0.0125616826909181	-0.141061672204401	5.996976459727	0.12867610121302	0.937687959962457	1
gene-LOC108713101	-0.0127618831229971	0.483740695370671	4.2785592895464	1.34666756178464	0.510005493939029	1
gene-LOC108712515	-0.0138488341638888	0.715618964677464	4.80648480303355	2.53696723536287	0.281257792921669	0.887838133544179
gene-csk.S	-0.0142636295489924	-0.276269287262289	5.92391420637153	0.450716265826319	0.798230295022154	1
gene-LOC108712625	-0.0165873609940368	-0.510270193556207	3.0225914464691	1.19896959063222	0.549094459269173	1
gene-copg2.S	-0.0206053366527325	-0.347260883065666	6.14505349884887	0.840727059378997	0.656808007199031	1
gene-LOC108712979	-0.0207930177257585	-0.447689418307552	4.54185699520719	1.15515839905227	0.561255410700321	1
gene-naa38.L	-0.0226984846394826	-0.22142027230117	3.791109373349	0.0978586466330711	0.95224842908103	1
gene-LOC108712749	-0.0230373801898637	-0.0353076736214049	3.11688389084299	0.00504564277684505	0.997480358251007	1
gene-LOC108712859	-0.0237330901493082	-0.592496056838439	4.70075331638578	1.02629643967227	0.59860805944148	1
gene-MGC81970	-0.024757514809878	0.00916329400173353	6.14336079876654	0.00694540237766006	0.99653332166407	1
gene-tmem127.S	-0.0289357745321456	0.23046194683636	4.11481449663347	0.386590414385234	0.824238617052308	1
gene-ywhag.S	-0.0305235926817305	-0.178431256534769	3.39083167151686	0.144414579433304	0.930338026316099	1
gene-snd1.S	-0.0307240522906109	-0.364775658949619	7.07449159924733	0.632718914146437	0.728797431686484	1
gene-braf.S	-0.0314889472973388	0.17585291899494	3.57193559422367	0.194251234519564	0.907442008594862	1
gene-tmem5.S	-0.0333771060451138	-0.398132803500071	2.6610482376738	0.580135855085407	0.748212741599387	1
gene-vamp2.S	-0.034089217747329	-0.882788654357329	2.22014778087036	2.36287465022952	0.306837396405	0.915729172856073
gene-smo	-0.0352111457825664	-0.813234554502637	4.10845773496549	3.80575188558796	0.149139086381972	0.661506586095855
gene-ergic1.S	-0.0355122268876538	0.328717226398749	3.67787206869898	0.723874829298326	0.696325946281716	1
gene-ppp2r2a.L	-0.0365700560859271	-0.997602213519245	7.72808297112997	3.72278798680822	0.155455774930705	0.677838779258977
gene-LOC108717139	-0.0371664289276837	0.0639307114978747	6.44626391598069	0.0437330032653591	0.978370837242832	1
gene-reep4.S	-0.0389716938915939	0.15395516271984	4.14877576435692	0.205204116863192	0.902486038743001	1
gene-mapk12.S	-0.0411298436514132	0.503213710071694	3.98544581630368	1.81435363939877	0.403662228132968	1
gene-etfbkmt.S	-0.0454785947844813	-0.413727562227494	0.956422084573482	0.179234547375229	0.914281037728141	1
gene-metap2.S	-0.0498685305353641	0.0226126722424252	5.16005905842345	0.0276285319511977	0.98628071313803	1
gene-sra1.S	-0.0541788603631796	0.278681040656582	4.11964357824046	0.5715126624528	0.751445697491887	1
gene-LOC108713139	-0.0564439351166814	-0.34292343077815	3.96450981170367	0.591921302576766	0.743816695673007	1
gene-ccndbp1.S	-0.0566697001284657	0.0965072405932492	4.60412246873082	0.132758383640251	0.935775958418267	1
gene-LOC108712621	-0.0592155586968644	-0.253388119491805	5.40450950469409	0.396276088209447	0.820256613732108	1
gene-foxn2.S	-0.0595495862724378	-0.114332601176366	4.20215607363399	0.0677821112075243	0.96667681292277	1
gene-tmem259.L	-0.0665589511424438	-0.099436124525459	4.6338556474462	0.0533267203597942	0.973688968837516	1
gene-farsa.L	-0.0666400233349639	0.299912984156212	5.19345023974194	0.691706215569059	0.707616422816692	1
gene-LOC108713174	-0.0717725811621824	0.0992357778264917	4.69293508445381	0.132323066427411	0.935979660277225	1
gene-LOC108712989	-0.0722502940182453	-0.415202353171672	6.41224018284407	1.08702261592692	0.580705632027949	1
gene-plekhj1.L	-0.0737444607306844	-0.346845427936829	5.21666298072306	0.667754981745187	0.716141510724906	1
gene-nr3c1.L	-0.074430604766555	0.880724230438211	4.923228398096716.4094495165026	0.0405700666773561	0.286298791358032
gene-LOC108713046	-0.0745659438889079	-0.25038424692702	3.92253342819673	0.281962556441963	0.868505571514847	1
gene-LOC108712955	-0.0751579606674997	-0.135911694677374	3.55550887627927	0.0785753089224279	0.961474097050564	1
gene-LOC108712977	-0.0762082914175322	0.152223458013048	1.4427735989455	0.0725185568263575	0.964390215499853	1
gene-rab3ip	-0.077511129062594	0.550069672897341	5.31130101232009	2.76822371367913	0.2505462219191	0.844519295115944
gene-mllt1.L	-0.0781594348261897	-0.744422150648295	4.66810165453176	3.14421664074977	0.207607018517339	0.78108312958331
gene-LOC108713009	-0.0808055453969983	-0.214196448521384	5.71299149254452	0.245253992588154	0.8845935577062	1
gene-tmem263-b	-0.0808199128123402	-0.340514503223814	4.32541913124994	0.541929355161894	0.762643434340282	1
gene-LOC108712619	-0.0808921493214887	0.10050675588587	6.25388129144149	0.179917006025472	0.913969111448889	1
gene-dtx2.S	-0.0813804048530418	-0.406692774211508	3.07655781984377	0.589496312248853	0.74471911679945	1
gene-cdc34.L	-0.081480127992629	-0.262932113680657	5.66736720109327	0.401196122096202	0.818241248497085	1
gene-LOC108713164	-0.0855031485387951	-0.171776364413054	3.19039260926758	0.09854925779252	0.95191966914977	1
gene-brd4-a	-0.0855653806366463	-0.15106618523847	6.85888259194037	0.0859631505720131	0.957929039473016	1
gene-foxm1.S	-0.0856553499503218	0.15649915409936	5.64851275760995	0.356677824830978	0.836658821371252	1
gene-LOC108713108	-0.0871600524330782	-0.122156721921282	5.47430010063524	0.0613021895570984	0.969813887181888	1
gene-LOC108712697	-0.0879556357893349	0.351125176797068	0.595454956162656	0.144359121876999	0.930363823810503	1
gene-mpv17l2.L	-0.0883619748874883	0.699992786167159	4.59738887583374	3.63412029302915	0.162502783762232	0.69472271662283
gene-fam234a.L	-0.088722216317305	0.168054642213436	3.50260455223049	0.247076377173669	0.883787889989046	1
gene-etf1.S	-0.0913797162460481	-0.292093152426153	7.51095273615619	0.302817231093433	0.8594964232949	1
gene-rpl18a.S	-0.0934359200645995	0.21309024882215	8.76676319121503	0.176242583926182	0.915649809024812	1
gene-gilt	-0.0936643081649219	1.96916709653826	4.45851714147349	23.1518382657227	9.38949419200285E-06	0.000299334977361702
gene-LOC108712733	-0.0963692236150078	-0.820095009414326	4.60351152724287	2.93681696264339	0.230291707238333	0.814624631460934
gene-LOC108711818	-0.0967758171191738	-0.627827937835296	4.75794120515297	1.59939857260844	0.449464103808801	1
gene-LOC108713024	-0.098739146335971	-0.829973210849203	2.27011208716726	1.8035334829506	0.405851990414894	1
gene-LOC100126646	-0.0994777940958351	0.135861658578721	2.73977745793175	0.171327874423421	0.917902652317537	1
gene-LOC398335	-0.102223438689833	-0.498021385099766	6.15904038507415	1.37610627049667	0.502553521009832	1
gene-LOC108712982	-0.10314306604999	0.180550737319588	1.8442257488964	0.152972459221124	0.926365670617039	1
gene-LOC108712826	-0.103229354469786	-0.553705012538002	2.5226428778445	0.683707966031777	0.710451935184719	1
gene-scaf11.S	-0.107394679831752	-0.207823300117823	6.06673580706313	0.224671095540562	0.893744313268844	1
gene-csnk1a1	-0.108459578044228	-0.273717344709573	6.78915870062895	0.347255245092185	0.840609863544811	1
gene-tmem168.S	-0.108774520079942	-0.329259808126618	3.94025077676287	0.495750602001147	0.780457259449642	1
gene-LOC108711719	-0.111504354598698	0.150382356937321	4.85282361037489	0.230422979722974	0.891177648937612	1
gene-mex3b.S	-0.111914478572626	-1.49551406630731	6.031637887325069.5180669099447	0.0085738924469953	0.0897030510095968
gene-LOC108713185	-0.115687219207545	-0.337557421236345	5.00977417150564	0.646829757419621	0.723673555327425	1
gene-dera.S	-0.116471939147675	0.54404465757903	5.43890402981261	2.79815385126415	0.246824696369043	0.839789233692647
gene-lactb.S	-0.119596749441679	0.631477076897181	3.02565774186835	2.17326069717007	0.337351337029889	0.943799499855574
gene-calr.L-2	-0.121877026243268	-0.946743886357449	7.0021262471565	3.90545685484329	0.141886416193496	0.642163839491779
gene-MGC69166	-0.122087156729464	-0.317458986254228	3.90835813829143	0.483153662824311	0.785388458966433	1
gene-ctbp2.S	-0.122589826875353	-0.794003950042167	6.09102161694472	3.93765509186258	0.139620458863084	0.636541666724313
gene-LOC108711703	-0.123469743668564	-0.662500299261629	0.361702268300316	0.272456039985082	0.87264362960735	1
gene-asun.S	-0.123590768810328	-0.89482577447135	5.41696245205859	3.64197075121564	0.161866173345915	0.693948670307523
gene-nap1l1.L	-0.124527618596619	-0.566444947853849	7.70715181571591	1.04374179500849	0.593409300799692	1
gene-LOC108712992	-0.127462285966049	0.135717378305617	5.81743677024505	0.325898880398086	0.849634144661892	1
gene-LOC108713226	-0.12755703221515	-0.291165209194222	4.55730495426926	0.447358157099567	0.799571692906834	1
gene-lhpp.S	-0.129102599062634	0.124169026284332	2.95633218155992	0.215350323729575	0.897919227468852	1
gene-cirbp.L	-0.131553870575046	-0.745263219079985	10.3322637706644	0.600789869377763	0.740525703634582	1
gene-LOC108712768	-0.132426504624236	-0.215534577549389	6.02584231845609	0.260085164602316	0.878058040392569	1
gene-psme3.S	-0.137289718046847	-0.577755463005412	5.91987456268783	1.8283239792041	0.400852403861016	1
gene-nup50.S	-0.137478871405373	-0.440757268743293	5.91539953133757	1.14080616006262	0.565297532623278	1
gene-LOC108712794	-0.1434510801278	0.350201923516052	3.04401905938519	0.973571179989152	0.614598794949539	1
gene-pphln1.S	-0.144385675962133	-0.20100462032621	4.60436216368746	0.187325054299528	0.9105900098	1
gene-rab8b	-0.145681863397884	0.0863576367926622	3.40634955615246	0.21557566559739	0.89781806377013	1
gene-csnk1a1.L	-0.146717729006283	0.153965618758356	7.51703561578591	0.306971701039473	0.857712900304723	1
gene-wdr83.L	-0.147401895550981	0.297039236911258	3.72846104815601	0.73266468336351	0.693272359617294	1
gene-LOC108713162	-0.147875865727906	-0.925069940626964	6.41062570270046	3.76699826493891	0.152057105825829	0.669459992148722
gene-gfpt1.S	-0.148092099243715	-0.541147507594447	5.99595754903209	1.76744808846905	0.413241114413236	1
gene-LOC108712604	-0.149442941577777	-0.43429381571238	4.19631256525006	0.7277052110528	0.694993625413441	1
gene-midn.L	-0.149630307460897	-0.537812518588178	6.26871900652266	1.40869840406204	0.494430243772305	1
gene-LOC108712948	-0.152561300799897	-1.09044766770298	6.668748309713846.11023214670698	0.0471172513955331	0.31741931949414
gene-znf346.S	-0.153465604513175	-0.700961930350559	6.33246235523383	2.90919427189001	0.233494411461109	0.820239363674297
gene-ndst1.S	-0.153710819700891	0.330868687691342	6.08327800325897	1.32128424949923	0.516519557990303	1
gene-smo.L	-0.154054954809764	-1.07910714433724	5.56674957067317	6.88534363420253	0.0319791286999821	0.240873279711333
gene-ahcyl2.S	-0.156975094399625	0.500717837940009	6.18248936285578	2.13626678977325	0.343649376800877	0.947227484314055
gene-snrpn	-0.157165082805602	-1.68107959310072	6.88542733708872	8.66710534673776	0.0131208504934819	0.12469865313775
gene-LOC108713052	-0.158337360149696	-0.623939872503996	2.8534075230474	1.34886204386848	0.50944620187469	1
gene-LOC108712774	-0.159984220426498	-0.277208751105168	3.52408682429049	0.218141027148993	0.896667188060431	1
gene-LOC108713157	-0.160522632889778	-0.295024354124679	6.40542128826994	0.405908640938137	0.816315529484432	1
gene-tigar.S	-0.160967050885132	-0.669792141442704	2.31195564082551	1.24017690261913	0.537896857808975	1
gene-mknk2.L	-0.161206996109408	0.550373485893795	5.95143331271056	2.71647725693011	0.257113250310083	0.850795430896376
gene-calr.L	-0.161496150113841	-0.788656851347754	9.28930816069931	0.972439770082701	0.614946574893232	1
gene-LOC108702737	-0.161955776228263	-0.792008219731829	3.59928761573281	2.62942285317463	0.268551808970535	0.866383806404682
gene-trmt11.L	-0.162454921073119	-0.811184143727431	3.31861394638865	2.56558671752858	0.277261726255971	0.881367915469311
gene-ube2b.S	-0.165968826336495	-0.421302569735482	4.3135253460231	0.840852079503168	0.656766951372938	1
gene-LOC108712795	-0.173721153636762	-0.406815179349234	5.21345147574674	0.887455982079869	0.641639928902161	1
gene-tcf7.S	-0.176447659939084	-0.811976651273159	3.00123733761291	2.48141436790755	0.289179642408441	0.898788428239261
gene-elavl1.L	-0.179644414590611	-0.759246784835983	5.86384651004223	2.81646442029489	0.244575258880622	0.836407478509429
gene-LOC108712863	-0.17995929211604	0.917084886074326	2.70402283449446	5.04380397712302	0.0803067189393543	0.454835701149308
gene-LOC108702736	-0.180199566409305	0.729903157776453	3.56945772869541	2.67504942930771	0.262494614158111	0.855572826349524
gene-hivep1.S	-0.180747748952091	0.0898765837077324	3.42521870994367	0.237302907432937	0.888117296805111	1
gene-LOC108712790	-0.183499686226336	-0.865844640027613	4.62908289433388	3.33080658695635	0.189114374006935	0.746749571451813
gene-LOC108713072	-0.187256500019964	0.149470373867256	5.19310230764339	0.488443070680205	0.783314083287887	1
gene-LOC108711798	-0.188251971575595	-0.445044184436439	4.88725880825957	0.893430755787321	0.639725962516172	1
gene-ldhb.L	-0.18980366744924	1.88406332406081	9.41687753052464	7.84444333585941	0.0197970633501656	0.168854376407093
gene-tcf7l1.S	-0.190373117754561	-1.30368147366268	5.6947306781723210.4168132599374	0.00547038309162452	0.0629330891707219
gene-grk6.S	-0.190897125287825	0.130100224960458	3.65904776108343	0.450520562846754	0.798308406867329	1
gene-cd276.S	-0.191485501132679	-0.315077831485578	3.92752056735949	0.315424347551328	0.854095577698907	1
gene-LOC108711804	-0.191723230894945	-0.28382379401191	2.74190243696618	0.25953032289009	0.878301665797674	1
gene-LOC108712821	-0.192546853312346	0.380182135364777	4.44747857754978	1.59354478832024	0.4507815638545	1
gene-LOC100127315	-0.195172149586063	0.827396454823907	5.689693818298126.33718483426708	0.0420627630783587	0.293644367919971
gene-LOC108714196	-0.196302046633075	-0.365288645971912	3.11402882301877	0.274527123996336	0.871740438199981	1
gene-tecr.L	-0.19662695058874	-1.42918605775308	0.410076834974763	0.943403973022793	0.623939427579328	1
gene-mast3.L	-0.197802800513518	-0.508228586010131	5.54619437153967	1.52393429189919	0.466747363154998	1
gene-LOC108712900	-0.198344164978008	-0.445993651844065	3.63308821911529	0.717557270625635	0.698528963883643	1
gene-phf23.S	-0.202793984274362	0.314218050638309	3.16363662560369	0.322178894338794	0.851215928846466	1
gene-stx10.L	-0.204945221588961	-0.294852293441637	3.77409826295742	0.413243073223953	0.813327406392427	1
gene-mrpl28.L	-0.20781980600217	0.413582729021016	5.02360041455861	2.27524245445228	0.320580704173422	0.926660502940033
gene-dhx8.S	-0.208057405432938	-0.420339710860225	5.8939179047094	0.74269852656775	0.689802976628293	1
gene-LOC108713016	-0.209648950073012	0.129859981625717	2.34683163837907	0.343434956349722	0.842217084267189	1
gene-ilf3.L	-0.212546745055871	-0.921976254351285	9.1269470490747	1.39705259202711	0.497317663041045	1
gene-mcee.S	-0.213069031401096	0.176928737473233	3.72864096023613	0.648186973060326	0.72318263138465	1
gene-LOC108713123	-0.214191316916599	-0.549286678954323	4.29969593044116	1.26126891369714	0.532254001662142	1
gene-LOC108713105	-0.218698219777179	0.216847401960243	3.48286607558809	0.676223773008527	0.713115495434595	1
gene-LOC108712905	-0.221712105212737	-0.243318356205144	4.025537730303	0.253803879706346	0.880820041705022	1
gene-anp32b	-0.224480796624989	0.285562807197019	6.36717396986621	1.28062382536217	0.527127980496696	1
gene-LOC108712668	-0.225462547318695	0.157057275442243	2.90368367438695	0.489252554219911	0.782997107510462	1
gene-LOC108711714	-0.226390533515293	-1.1550467713912	4.064028250780486.62770998832018	0.0363756751019077	0.265112139133829
gene-LOC108712527	-0.226682913114386	0.53441878747335	3.28907895416911	1.71957469172908	0.423252079053274	1
gene-LOC108713231	-0.228182033014687	-0.675372020182579	6.15635415311648	2.58411000227768	0.274705682157413	0.877360233220323
gene-edc3.L	-0.229641363944659	-0.275389687244629	3.25352776687805	0.348334930287901	0.840156188999731	1
gene-atraid.S	-0.231707377052206	0.365782503124205	3.5929807102104	0.998906963369066	0.606862230423539	1
gene-ddx27.L	-0.233092656627763	-0.849413956891785	5.84752408085449	3.08195473379443	0.214171674795054	0.786814640234278
gene-leo1.S	-0.235141819446489	-0.842092153228736	5.24241198040505	3.62924661450855	0.162899259803608	0.69472271662283
gene-LOC443678	-0.235896343039337	0.157376125929234	2.25410033549645	0.344683213969425	0.841691596323889	1
gene-ubl7.S	-0.236260011743386	-0.589988904284562	5.18700889695331	2.04390722660859	0.35989116477682	0.966071354463148
gene-csnk1g1.S	-0.236776517514115	-0.808375247914424	4.72762489549591	3.50776871054898	0.173100252990246	0.715652556501777
gene-tmpo.S	-0.237565619447848	-0.498278796620259	5.15887067731678	1.24980034440461	0.535314865155777	1
gene-wdr53.L	-0.23812353828328	-0.733415676909846	2.77642199279834	1.77309045601169	0.41207692825132	1
gene-LOC496218	-0.239508425626304	0.53115914187543	3.88024676015412	3.06745486604656	0.215730047498649	0.789514067779671
gene-ppp1r3c.2.S	-0.239560160059019	2.04309403609978	3.7896883336781413.6040079677667	0.00111154539533911	0.0172139576853118
gene-prpf40b.S	-0.241962882472338	-0.515846579167408	6.15649992940614	1.12732650831758	0.569120407844743	1
gene-LOC108712780	-0.2429858447382	-0.582746948525783	6.86816760648879	1.50733322363508	0.470637739337204	1
gene-upf2.S	-0.243643874866162	-0.453449916618977	5.52282711512624	0.968094189832043	0.616284177377262	1
gene-tmem107.L	-0.245079819448855	-0.649948644315321	1.30865118661572	0.461816853314673	0.793812154739474	1
gene-LOC108712864	-0.245416670352612	-0.293296580722679	4.31715574861193	0.33794023300176	0.844534140644193	1
gene-LOC108717137	-0.245479991589919	-0.341570910290388	3.28667311540727	0.495115284911993	0.780705217747734	1
gene-ctnnbip1.S	-0.246911829650538	-0.572257414949842	2.85526799853003	0.937312023775701	0.625842828626368	1
gene-faf2.S	-0.248052885276105	-0.35134355499795	4.43282956249036	0.635577020363517	0.727756685269305	1
gene-LOC108705364	-0.252386367618272	1.21316759351634	1.98212745223314	4.50185398058667	0.105301565775137	0.539256762439676
gene-LOC108710511	-0.254607428084221	-0.385296464500738	3.2299136557229	0.412050179946579	0.813812657488929	1
gene-LOC108712631	-0.255298755209934	0.440837474944911	4.32378025839281	2.55487849312203	0.278750197814113	0.884137241091966
gene-LOC108696057	-0.259473102233701	-0.909678277347671	2.00377072486641	1.56025382384371	0.458347837808871	1
gene-LOC108712405	-0.262392802811893	-1.41143740515618	0.539396689981971	0.939168010963599	0.62526231988644	1
gene-LOC108711693	-0.262401887811509	0.412439071424511	2.60670857433654	0.900739194430156	0.637392529577986	1
gene-hoxb5.S	-0.263246492106242	-0.676599687524884	2.50224490234262	0.964452433739718	0.617407378001385	1
gene-elmod3.S	-0.265964256658148	-0.854030690022694	2.12284551807299	1.76374678388492	0.414006588123166	1
gene-LOC108713041	-0.266614813257225	-0.605948681922112	4.04427284418901	1.27901021235883	0.527553442388206	1
gene-LOC108712897	-0.268199212979504	-0.568404399855303	3.46666555601895	1.04620250083844	0.592679646894628	1
gene-taf9b.L	-0.269159357208611	-0.568638198830082	2.72625745554998	0.99143596761051	0.609133402336249	1
gene-pim3	-0.271276511926733	-0.452643271280092	2.3426935909734	0.566220525454087	0.753436707293456	1
gene-rsl24d1.S	-0.27184194025222	-0.723137080686163	5.95203820242091	2.38048371928468	0.304147694117744	0.915729172856073
gene-usp22.S	-0.273862615263276	-0.899743912344311	4.27708827168062	3.80660245658784	0.149075673176374	0.661382582850635
gene-LOC108713255	-0.275441630000062	-1.62785237469102	3.6098550710217611.0486424564498	0.00398857510571034	0.0488194788283253
gene-LOC108712362	-0.278758108855272	0.840949692634281	2.62864311231501	4.06365943224876	0.131095434140261	0.613725355938098
gene-tspan3.S	-0.279329593393751	-0.531230052802527	5.23841425463763	1.70773507392299	0.425765081387051	1
gene-LOC108713221	-0.281003332614223	-0.883121783318476	5.84897998216192	2.53157944242984	0.282016493768136	0.888989381749712
gene-LOC108711695	-0.282077436706861	1.73669085529675	4.7997888060855727.8466201790086	8.9780756049026E-07	3.78469001798985E-05
gene-LOC108712847	-0.283316192348934	0.270508349786239	7.2222645908247	1.25206075109418	0.534710192270689	1
gene-arfgap2.S	-0.285650904148425	-0.370551844996005	5.58176998929748	0.766321405488959	0.681703338885418	1
gene-LOC108702759	-0.286231936590476	-0.416267694734948	4.08220577747535	0.914229898897279	0.633107560514845	1
gene-pacsin2.S	-0.287042941541396	0.132300622571671	5.4502002821817	0.701286961499196	0.704234782361429	1
gene-hmgn3.L	-0.288552048950696	-0.765202527372047	5.65304248291736	2.68945766799273	0.260610366951083	0.853856958851122
gene-LOC108712665	-0.290665628706992	-0.435293741953473	1.52923236032056	0.244978577292182	0.88471538139229	1
gene-LOC108702713	-0.291593577700657	-0.453923369473517	3.55212603176571	0.883721415740832	0.642839171656742	1
gene-MGC68592	-0.292957417692727	1.07318248494005	1.69736359174494	3.62969196295393	0.162862990375837	0.69472271662283
gene-LOC108713138	-0.293645689645677	-0.834050477247329	4.75170855432883	3.34837928379185	0.187460027700568	0.743285285729098
gene-rnf181.S	-0.29610274940221	0.0185056731284454	4.74435892132317	0.540686260728453	0.763117600587337	1
gene-rab3ip.L	-0.299088435816207	-0.552336385251049	4.88169031389994	1.48438662529478	0.476068602304276	1
gene-LOC108712345	-0.29948650440851	-0.714015896247888	4.1860023444023	2.21778303835649	0.329924473407457	0.935592520258098
gene-LOC108713165	-0.301065284443043	-0.481747596713954	5.49261103623327	1.35332025509395	0.508311857243403	1
gene-LOC108712825	-0.306930860566663	-1.52030615015268	5.9279599110051910.6028310505004	0.00498453317819504	0.0584957468634546
gene-yaf2	-0.308351702571211	0.124032897182024	3.2882479852165	0.594751994931832	0.742764682213233	1
gene-snrpa1.S	-0.313950448951217	-0.584488571810115	4.24769399591499	1.52765351421435	0.465880201092725	1
gene-LOC431836	-0.314466296233235	0.135942827255375	5.80892526518811	0.966865116779569	0.616663022910089	1
gene-LOC108713075	-0.316248116629687	0.265634133567121	2.88337590074277	1.13768913336771	0.566179243273596	1
gene-nefm.S	-0.317446445668182	-1.07980149347897	0.356639706035699	0.305584667729782	0.858307944798943	1
gene-LOC108712846	-0.31915103250229	0.656796754332046	4.81979997561935	4.39938064790925	0.110837476759749	0.55716789200984
gene-efnb3.L	-0.320936999617398	-0.594838167290952	2.25953143747956	0.875643844166044	0.645440711361288	1
gene-csrp2.S	-0.321860568204031	-0.478318605452949	3.75345336237406	0.685226097595844	0.709912860053568	1
gene-sap30l.L	-0.322610065592177	-0.935752956714099	0.677056922654594	0.653033220339439	0.721432391834622	1
gene-LOC108712525	-0.330908285442687	0.28580828665746	2.56463303632974	1.18512950895769	0.552907392963461	1
gene-MGC82365	-0.331045425510334	-0.374255351774267	5.10889314361641	0.896613088258665	0.63870886156747	1
gene-LOC108712698	-0.332974110508621	-1.41011920222062	2.19302331663803	4.62048412502932	0.0992372270393202	0.520632980271375
gene-LOC108712740	-0.333618749343847	0.01023746329194	2.49800161036564	0.344708462758113	0.841680970544333	1
gene-LOC100158273	-0.333671703304433	-0.711657191119324	6.25542010495377	2.87228274480664	0.237843740750531	0.824141875312787
gene-LOC108703722	-0.334165216582327	0.0934775430927225	4.12898677309716	0.824351893177147	0.662207752606474	1
gene-sltm.S	-0.334658210617713	-0.410172030409915	5.90514981300246	0.895681776784954	0.639006349271092	1
gene-snrpf.S	-0.338018244800794	-0.812083187060403	5.74977146219058	3.38202000529432	0.184333252868303	0.737664872847872
gene-LOC108713253	-0.340022560238678	1.09840909688744	2.04208575412096	5.11648157270253	0.0774408556905953	0.444543160986158
gene-kxd1.L	-0.340969485256774	-0.534202593040738	1.50760394779822	0.348018640856911	0.840289065767814	1
gene-LOC108702721	-0.341298678069005	1.44817096326479	4.0095007532083315.0810873332706	0.00053110879716048	0.00933305506154783
gene-tmed4.S	-0.348708173896527	-0.477826170935214	5.12872983750475	1.25196361393256	0.534736163016549	1
gene-arl5a.S	-0.349491483529458	-0.37218568407994	3.95761298117816	0.752498769214981	0.686431126338019	1
gene-MGC80893	-0.349551947912509	-0.691619205965053	6.9684925514613	1.72942949863058	0.421171675002687	1
gene-snx22.S	-0.352234272464229	0.330432355592074	2.79281405616476	1.4516269582375	0.48393074123885	1
gene-b4galt7.S	-0.359274904226033	-0.75003839392585	3.92603750074846	2.6456663406326	0.266379533274133	0.861984668909541
gene-LOC108696070	-0.360098158514504	-0.819022399010765	5.50081708092956	3.88830225357034	0.143108652893904	0.645417778635807
gene-LOC108713027	-0.360451971947055	0.12864732127581	6.53699176738948	1.3196830377352	0.516933252167503	1
gene-LOC108712247	-0.361548160492117	1.31305679129876	-0.0296524239286256	0.7198668308947	0.697722782083706	1
gene-LOC108706552	-0.362507237891676	-1.05607651597098	5.4537318877862	6.41963486217563	0.040363981807628	0.285416806159435
gene-cep63.L	-0.365033422701218	0.0577203379788112	3.42219200234132	0.807411192435199	0.667840707159923	1
gene-LOC108713091	-0.36663132380609	-1.02094638955749	3.25822514681911	3.84589216009946	0.146175681889061	0.65313875324798
gene-LOC108713111	-0.371704943553004	-0.716549593836053	4.21412678379153	2.00371375649669	0.367196967670315	0.96903839482199
gene-ublcp1.S	-0.372368654836224	-0.451151192870474	4.87373295036951	1.28047100463336	0.527168260076644	1
gene-arpp19-b	-0.37337179342593	-0.752809134330177	5.25574575049726	3.17478380926751	0.204458163348059	0.776530603389852
gene-gng7.S	-0.37421278933341	-1.0270299107231	3.80203826219199	3.52461876636838	0.171648004733844	0.713262654556195
gene-MGC154801	-0.37709237413783	-1.00266672115115	-0.206637862680329	0.217268144947674	0.897058615886296	1
gene-LOC108712920	-0.379380186551207	-0.878147437059873	5.41543220762583	3.04231963511391	0.218458368112032	0.79523610822314
gene-LOC108711754	-0.379471335297079	1.00365318649731	3.140408957667718.39340786342122	0.0150450848117553	0.138010075995121
gene-sept8.S	-0.38234819771631	0.116058546184454	5.4138018264627	1.29367020722576	0.523700614868056	1
gene-phf20.S	-0.38255111929258	-0.755420807358146	4.47610784225139	2.51482288688464	0.284389232140342	0.891797014664179
gene-senp8.S	-0.390759477239176	-0.576518062469322	2.2903963448731	0.743637189064195	0.689479306496439	1
gene-srsf6.S	-0.390795208756447	-0.645688744755507	6.55262291208251	1.88999293919723	0.388680943099071	0.989128498996811
gene-MGC68448	-0.397058946995442	-0.664663149069473	8.02398201623242	1.16423291157091	0.558714619544206	1
gene-LOC108713277	-0.397200933524187	0.317301019210335	2.77145842619549	1.72000157392432	0.423161749305334	1
gene-LOC108706992	-0.397951222581583	-0.692609154118053	5.16349360056849	1.65217792082974	0.437758031648601	1
gene-c19orf25.L	-0.399871140439352	-1.43509753930522	4.664534415632669.63133076262883	0.0081018294780868	0.0857460857699246
gene-LOC108713250	-0.400611556411982	-0.634932724988613	3.80661859197309	1.43689647307909	0.48750816667069	1
gene-LOC108711711	-0.404147620210631	0.244593149356435	2.31340328999451	0.604535089937647	0.739140285168675	1
gene-LOC108713264	-0.409573459333135	-0.57026949190982	2.91735857711791	1.12551805350792	0.569635254848469	1
gene-slc35c2.S	-0.409958962063794	-0.909636582176994	2.81728131431439	2.62326771665234	0.269379568584315	0.868078393813169
gene-LOC108712726	-0.410107940447685	0.119341686062364	3.40755331315736	1.03985024838329	0.594565064843405	1
gene-LOC108712538	-0.414992908242274	-0.502260910385536	5.79642788150127	1.74560196861876	0.417779714443392	1
gene-ap3s2.S	-0.417139503233312	0.0195551400059037	2.2035280373549	0.582810278690576	0.747212891345245	1
gene-LOC108712522	-0.420581658096719	0.0321917004578368	3.87335406360882	0.655211797558973	0.720646971599799	1
gene-LOC108712748	-0.420715897392698	-1.30232355233109	7.0080968666588	7.19451156379785	0.0273988076790266	0.21501205681141
gene-MGC84102	-0.430028307514438	-0.874601368798177	3.84749214001178	3.07581286629796	0.214830392741007	0.788354228219397
gene-LOC108712634	-0.435480909952566	0.190050367090407	3.79100795077752	1.88781706440629	0.389104033738307	0.989598109595868
gene-LOC108719999	-0.436577888202862	0.0582457979897387	4.85692398818827	1.44385450698461	0.485815064367755	1
gene-pno1.L	-0.439955951053491	-0.856929110172743	5.59239031714395	3.76089435540796	0.152521886118029	0.670610961155606
gene-cltb.L	-0.443804403217473	0.1194612243412	5.17393560201648	1.69797251281411	0.427848440793801	1
gene-parp11.L	-0.452008980666041	1.17777163461125	1.24528573963984	3.44501090286674	0.17861806793025	0.728625295277137
gene-polb.S	-0.453681103098518	-0.498146542517071	4.92466371443821	1.7573018537464	0.415342861783078	1
gene-bpgm.S	-0.456607256179955	0.684342836540089	3.09617318347733	4.90689026979526	0.0859968049728175	0.47603293779411
gene-LOC108712267	-0.457323651066116	-0.464558094914241	1.48436189690477	0.35489056196602	0.837406820160127	1
gene-rab8b.L	-0.466433813640175	-0.912547926800433	2.52420791749736	2.30841378452475	0.315307510588658	0.921767117125051
gene-MGC81734	-0.468117136071048	-2.30583890157338	3.1031468394307818.3702722518184	0.000102552455849291	0.0023660633706676
gene-rprd1a.S	-0.468858309611542	-0.511447661066136	5.37025078561879	1.95583817876529	0.376092900849737	0.977266128360286
gene-LOC108712911	-0.469700255096217	-0.935431944085047	6.29781200748834	4.65922332948405	0.0973335377958356	0.514847907918508
gene-LOC108713067	-0.470978981948411	-0.898681116185074	3.82322348683946	3.09353738353797	0.212934921724061	0.78605922422895
gene-LOC108717145	-0.474077045882479	-0.569539473295397	5.78154621566612	2.28544525396683	0.318949458203526	0.924944536313998
gene-LOC108712531	-0.476297187566687	0.348975485349521	2.76141980655535	1.84648637121247	0.397228663464762	0.998040863249368
gene-calr	-0.479022969130128	-0.834394024714231	8.99741783027875	1.18538259780178	0.552837430043777	1
gene-fam136a.S	-0.481849840641669	-0.559547251404751	5.35758597583863	2.08694833364602	0.352228852031078	0.957700006028964
gene-LOC108708026	-0.483609655603122	-0.788062846351457	3.34223986187317	2.0285854728929	0.362658834524988	0.968292793380029
gene-sox5	-0.504160132291219	-0.801984783317114	5.46549026660096	3.15626644117521	0.206359967398854	0.779296619470497
gene-LOC108702752	-0.515064389856206	0.644232423048189	5.050622436874297.55177519921809	0.0229167407218691	0.188250147113918
gene-tdg.S	-0.520812284901583	-0.928345067990397	7.04292948487751	2.66971618354236	0.263195522416465	0.85644553218136
gene-LOC108713023	-0.522576561104788	-1.29996225880356	2.77867855382502	4.06214896755487	0.131194479048912	0.613849327111416
gene-mapk11.S	-0.530936031871933	0.0737803850310012	2.99758142090726	1.46938896998351	0.479651977469806	1
gene-dnajc2.S	-0.532260800790566	-0.866047873301969	5.66421853058403	2.73195935883803	0.255130607309368	0.850795430896376
gene-LOC108711739	-0.540145661073	-1.22467247430743	-1.04643424487342	0.148832758454265	0.928285094730651	1
gene-ctsv.S	-0.540478064278415	0.585694976846201	9.27166978795421	1.88731761299505	0.389201215151536	0.98970279692307
gene-LOC108712570	-0.555535183243365	0.666565872986805	4.947372998177228.07365679806645	0.0176533731767446	0.155328866298304
gene-slc2a4.L	-0.565176625871831	0.00426493801623919	3.45530799292236	1.17687640430441	0.5551937083079	1
gene-MGC81224	-0.568668138635173	0.148180168732228	3.77168432330421	1.90670869503234	0.385445932969177	0.985509642462982
gene-cecr1.S	-0.575200027524426	0.971719718947615	3.1799107422722	7.5360225633086	0.0230979529640878	0.189221636194823
gene-LOC108712836	-0.576824007027607	-1.24816296871474	2.19762314885105	4.000241655002	0.135318932000402	0.624331362371876
gene-gk5.L	-0.582343693380389	-0.790165643988594	3.60903503314473	2.85698210433788	0.239670299504075	0.827178351058945
gene-LOC108709013	-0.593645111060177	0.809879347237302	4.8907655125278211.3158368087842	0.00348977364027235	0.0439395832594129
gene-LOC108712820	-0.601806782696494	-0.715574398810482	2.60675041115438	1.86920650762688	0.39274165337864	0.994300547136055
gene-LOC108713122	-0.617781607456989	0.125342072077708	-0.497572825676543	0.158530506830337	0.923794852203937	1
gene-LOC108712541	-0.638234784595894	-1.12080607495508	1.0730780131895	1.17291651306969	0.556294050606944	1
gene-LOC108706781	-0.654818083880656	-0.973175911114861	4.995546111145	3.881591551687	0.143589639134711	0.646812203235772
gene-LOC108710165	-0.658027324322963	-5.40280897871122	-1.18408817520582	2.46374792812321	0.29174534480233	0.902210770499905
gene-usp22 a	-0.665462420549172	-0.978364881358236	4.40752882813629	4.69060085795256	0.0958184111787177	0.509869842510972
gene-LOC108712833	-0.685008780942813	-7.46315205583007	0.3079075763265110.2098940955181	0.00606666014990798	0.0683360175762732
gene-src.L	-0.698180619314823	-0.95209479982376	6.76462775115703	4.21320605691126	0.12165050865584	0.587796524635037
gene-LOC108712678	-0.699749851463254	-1.11385509903229	5.632620718488766.56019402688813	0.0376246065374547	0.27107786439734
gene-sema4b.S	-0.719877941946114	-0.786983867166485	3.97303689045335	3.948598340799	0.138858594363092	0.634308507396091
gene-LOC108712875	-0.732148792308888	-0.756250917066002	2.26905557948388	1.06234618962394	0.587914885088591	1
gene-LOC108712890	-0.735355438265614	0.249770279311213	4.60930987496058	4.63600511348245	0.0984700776910094	0.517630433763349
gene-LOC108695493	-0.754745392883044	0.45648825380209	2.61220729447733	4.27497001295676	0.117951116596661	0.577708061818518
gene-LOC100487104.S	-0.76637886646691	0.476193343371388	0.975935079713672	1.28521471295118	0.525919375518039	1
gene-megs.L	-0.768422278806239	0.215170724285353	-1.01445206963402	0.175173263655525	0.916139501373442	1
gene-LOC108712943	-0.769306580311829	0.340171280619327	2.58708953556956	3.75092441089067	0.153284101722568	0.672127821946365
gene-LOC108702728	-0.769943663307185	0.250421196612393	0.971851807010377	0.779846925819118	0.677108696444527	1
gene-MGC83149	-0.77671281865323	-0.854620015183049	4.41476067798076	4.65215999073083	0.0976778953912515	0.515210906047886
gene-LOC108713245	-0.7863668867511	0.332492305641434	1.67030916197913	1.94568670169449	0.378006702950215	0.978578590449216
gene-LOC108701507	-0.812942200789777	1.70457154742328	2.2483263051034	12.4286191237634	0.00200059716221395	0.027908656835432
gene-LOC108713119	-0.825259809815803	0.179537489183956	2.3582930445645	2.78904854273077	0.247950965688186	0.841472453100076
gene-thap5.S	-0.861022733882894	-1.48267344828763	1.51965814285906	1.75682579238259	0.415441737895	1
gene-LOC108703846	-0.870033494545341	-1.18903655021948	1.67868284943085	2.41154836718912	0.299460072672364	0.90925017751997
gene-LOC108712639	-0.875724817742572	0.608706818611177	0.596804163221008	1.17742895332993	0.555040343623002	1
gene-sh3rf2.S	-0.912690046571149	1.23043563659827	2.7589556374438512.1182972339136	0.00233638920314982	0.0316633815996431
gene-LOC108712956	-0.922623214802955	-1.9824971875809	2.3820035472198710.6038315104176	0.00498204038890568	0.0584848901160807
gene-esr-5.L	-0.946299099218028	-7.59072689534428	0.288541270341279.9105894748329	0.00704600325276299	0.0768836628695025
gene-LOC108712815	-0.958220663249342	0.762371739961528	-0.717119843122932	0.340106312029892	0.843619971928676	1
gene-LOC108712926	-1.02804806605651	-2.8401444631677	-1.34457615957624	0.899496327162884	0.63778874983324	1
gene-LOC108712918	-1.03684957312317	-7.09334638281366	-0.0834406003271925	6.32422603654763	0.0423361893598588	0.294835956029168
gene-LOC108712523	-1.0586381694465	1.16576608302245	1.9907977511852810.0982641673047	0.00641489862623779	0.0714603233947606
gene-LOC108712824	-1.06145954438084	0.0430832970634672	2.5975243888637	4.2009025131862	0.122401181448545	0.589163674647956
gene-LOC108719554	-1.0857372813217	-1.94039374690862	1.51630063441958	5.63572536766508	0.059733475694575	0.372935919788228
gene-LOC108712272	-1.11135141288435	-1.67728805966233	1.1415500522586	2.237528053536	0.326683317035416	0.933055773131241
gene-LOC108712923	-1.12777150443941	-6.22505389254955	2.5527868533642453.2242880312833	2.77008249207115E-12	3.56356784592063E-10
gene-LOC108713251	-1.16104236223515	2.40062877926986	0.663012130506414	5.17364112024733	0.0752589413771941	0.436382549884828
gene-rbpms2.L	-1.17905525804763	0.077525427382535	5.8707552728862210.0998527427826	0.00640980537393435	0.0714249131079358
gene-parp11	-1.21596109400094	0.0571112138122837	0.777612499332716	1.00735543757477	0.604304107336658	1
gene-fgfr4.S	-1.38463396452983	-1.5933367055138	4.9798797459924517.1696111106885	0.000186924539367657	0.00387637231250092
gene-LOC108712873	-1.38515258746952	-1.59502153213863	6.3128028012604716.8976320494333	0.00021415381815427	0.00436819928588374
gene-pdlim7.L	-1.40558886562026	0.148251734733246	3.798553538713847.88219571195803	0.0194268751226056	0.166792667769122
gene-LOC108706690	-1.45880788952836	1.13115746739614	3.020165708440538.40304796912933	0.0149727411978529	0.137685002678901
gene-LOC108712922	-1.47109248370505	0.593502923480505	5.6848489719532515.3011032754816	0.000475781597532209	0.00850151952966418
gene-LOC108706607	-1.52958222015857	-7.0497107038172	-0.246634541163553	6.03890160454337	0.0488280272412903	0.324517629398907
gene-LOC108712533	-1.53557579270826	0.168210762132086	4.7173424221014615.9226804321276	0.000348685490273801	0.00657987333618851
gene-LOC108713239	-1.55966048116167	-1.7579490223607	-0.00743543309791785	1.0248756657257	0.599033453888456	1
gene-cyb5d1.L	-1.70962690835837	0.0569896925045148	3.0093821031993111.3255612530611	0.00347284677006957	0.0438103340910973
gene-LOC108702960	-1.87103178960625	-2.01140177534145	0.228498797656143	1.62171222479615	0.444477380695115	1
gene-LOC108702735	-1.91046875354588	-2.46770769896581	-1.20249930573626	1.01099023973199	0.60320684178799	1
gene-MGC78827	-1.92119131710977	-2.33268023952075	0.760579887432878	2.53121654400984	0.282067670080948	0.889000470364951
gene-LOC108712932	-1.98926135121629	0.172798790352045	2.553193609157988.24480483420856	0.0162055351835701	0.146056984087795
gene-LOC108711760	-2.4912832170132	0.509649208194745	0.667526313986076	4.52959477990924	0.103851073680106	0.534986468625201
gene-LOC108705367	-2.5160443317762	1.5248735971208	-1.9904231191843	0.831410252076249	0.659874821701952	1
gene-LOC108713183	-2.5262189740932	0.667888686770962	1.9819384832699	11.4262799002363	0.00330228723156677	0.041961318034081
gene-LOC108711735	-2.63482328364837	0.574767323046186	3.8541404858825329.1088574860018	4.77630343783629E-07	2.14170135042498E-05
gene-LOC108712919	-2.648285259695	-7.26207399549265	-0.298975039480379	6.52818666716158	0.0382315826665635	0.274078719166311
gene-LOC108713057	-2.65935737551509	-7.96832782144616	0.3018523587494110.4140896221921	0.00547783783741375	0.0629968237362499
gene-LOC108702200	-3.20563857936443	-3.20563857936443	-2.27620060120866	2.16073137148625	0.3394713631064	0.944695643959612
gene-LOC108713624	-3.73312810918536	-3.73312810918536	-2.17375634297713	2.715112014634	0.257288821169564	0.850795430896376
gene-LOC108719971	-3.85952295746143	-3.85952295746143	-2.1625061182168	2.83522717686889	0.242291534846195	0.832029665915593
gene-LOC108713079	-4.31309308857645	-4.31309308857645	-2.05597445652353	3.37806664612261	0.184697981002814	0.737664872847872
gene-LOC108711791	-4.31309308857645	-4.31309308857645	-2.05597445652353	3.37806664612261	0.184697981002814	0.737664872847872
gene-LOC108712803	-4.62930512014581	-4.62930512014581	-1.96119444058487	1.05824689914988	0.589121137805364	1
gene-LOC108712936	-4.62934284761926	-4.62934284761926	-1.96119444058487	1.03592439379831	0.595733299040633	1
gene-LOC108712534	-5.23133309117162	-5.23133309117162	-1.67579248345692	1.8533979401705	0.395858296025999	0.996827330647446
gene-LOC108706994	-5.92217333048053	-5.92217333048053	-1.34343503503078	4.23146805682745	0.120544773781505	0.584882803416129
gene-LOC108712850	-7.16461829476139	-7.16461829476139	-0.557675924840517	6.95569967606907	0.0308737232216335	0.234679297520269
gene-LOC108709357	-7.45795630070678	0.276951437926534	0.696088947695627.27375935380066	0.0263343876958902	0.208722541272695
